# Supplementary material for: Genome-Wide Scans for Selection Signatures in Ningxia Angus Cattle Reveal Genetic Variants Associated with Economic and Adaptive Traits
Source: Animals (Basel). 2024 Dec 30;15(1):58. doi: 10.3390/ani15010058 (PMC11718920; doi:10.3390/ani15010058)
Supplement: Supplementary file 1 [file animals-15-00058-s001.zip]

Archive with 1 entries (1 files):
- animals-3369443-supplementary.xlsx
