# Supplementary material for: Genome-Wide Scans for Selection Signatures in Ningxia Angus Cattle Reveal Genetic Variants Associated with Economic and Adaptive Traits
Source: Animals (Basel). 2024 Dec 30;15(1):58. doi: 10.3390/ani15010058 (PMC11718920; doi:10.3390/ani15010058)
Supplement: Supplementary file 1 [file animals-15-00058-s001.zip › animals-3369443-supplementary.xlsx]

## Sheet: Table S1
Table S1. Alignment and coverage statistics of whole-genome resequencing data from 282 Angus cattle.
Samples	Clean reads	Mapping reads	Mapping rate	Properly paired reads	Properly paired ratio	Mean depth	Coverage >= 1X	Coverage >= 5X	Coverage >= 10X	Coverage >= 20X	Coverage >= 30X	Coverage >= 50X
14AN00365A	468348986	467104566	0.9973	466899280	0.9969	25.6582	0.9856	0.9756	0.9446	0.6955	0.1539	0.0065
15101477A	441483022	440461226	0.9977	440305950	0.9973	24.186	0.9855	0.9729	0.9308	0.5829	0.0993	0.0063
29AN1922A	448773834	447620380	0.9974	447426020	0.997	24.597	0.9861	0.9738	0.935	0.6736	0.1586	0.0056
41115682A	466190404	464663199	0.9967	464445064	0.9963	25.5349	0.9853	0.9736	0.9393	0.7261	0.217	0.0059
41209022A	457273288	455693076	0.9965	455476012	0.9961	25.0417	0.9863	0.9762	0.9432	0.6757	0.1393	0.0062
427A	470753104	469788869	0.998	469620090	0.9976	25.8303	0.9858	0.972	0.9324	0.7431	0.2446	0.0061
437A	457488656	456371668	0.9976	456168794	0.9971	25.0646	0.9861	0.9744	0.9366	0.6908	0.1641	0.0063
AG1112	470142498	469705387	0.9991	469616860	0.9989	25.7962	0.9858	0.9778	0.9512	0.577	0.1156	0.0073
AG170260	461135356	460506814	0.9986	460394868	0.9984	25.3146	0.9853	0.9509	0.8553	0.5384	0.1822	0.0087
AG180236	471348086	470835728	0.9989	470720012	0.9987	25.8591	0.9865	0.9706	0.9109	0.5896	0.156	0.0076
AG180255	453312696	452711312	0.9987	452556554	0.9983	24.86	0.9846	0.9323	0.7997	0.468	0.1787	0.0094
AG180272	438953270	438474727	0.9989	438327346	0.9986	24.045	0.9866	0.9765	0.9397	0.5293	0.0762	0.0067
AG190086	470892636	470357479	0.9989	470213522	0.9986	25.7886	0.9866	0.9782	0.9531	0.6118	0.1097	0.0072
AG200019	444948460	444383416	0.9987	444266216	0.9985	24.4139	0.9858	0.9716	0.9124	0.5342	0.1074	0.0074
AG200067	481002332	480109849	0.9981	479993468	0.9979	26.3953	0.9862	0.9788	0.9538	0.6068	0.131	0.0078
AG200091	468058418	467570688	0.999	467472082	0.9987	25.7097	0.9867	0.9647	0.8956	0.5975	0.16	0.0083
AG200164	451612246	451121101	0.9989	451028334	0.9987	24.7844	0.979	0.8856	0.7475	0.4655	0.2079	0.0111
AG200170	476455236	475911428	0.9989	475801068	0.9986	26.1798	0.9813	0.9225	0.8263	0.5614	0.2073	0.0092
AG200174	473881764	473349261	0.9989	473184972	0.9985	25.9865	0.9773	0.9025	0.7925	0.5325	0.2324	0.0104
AG200268	460258646	459743834	0.9989	459647638	0.9987	25.2763	0.9866	0.975	0.9048	0.5191	0.1574	0.008
AG200272	443719712	443096551	0.9986	442941936	0.9982	24.3376	0.9862	0.9773	0.9508	0.5837	0.0824	0.0068
AG201062	468583460	468142647	0.9991	468055866	0.9989	25.7355	0.9866	0.9752	0.9172	0.5728	0.1598	0.0078
AG201073	451356170	450938280	0.9991	450847910	0.9989	24.7849	0.9861	0.9611	0.8671	0.499	0.1522	0.0076
AG201077	467619402	467134455	0.999	467035382	0.9988	25.6772	0.9857	0.9783	0.954	0.6058	0.1161	0.0072
AG201093	442411602	441986744	0.999	441868010	0.9988	24.3098	0.9858	0.9581	0.8672	0.5206	0.1379	0.0074
AG201145	440893368	411689582	0.9338	411488530	0.9333	22.5504	0.9842	0.9133	0.7348	0.3625	0.1296	0.0088
AG201146	463616198	463076625	0.9988	462974964	0.9986	25.508	0.9864	0.9787	0.9444	0.588	0.1163	0.0074
AG201147	447176884	446747124	0.999	446655550	0.9988	24.6055	0.9864	0.9797	0.9601	0.5905	0.0763	0.0069
AG201148	460327710	459908500	0.9991	459827004	0.9989	25.2814	0.9851	0.9632	0.8741	0.5299	0.1593	0.0079
AG201156	465794266	465299086	0.9989	465216674	0.9988	25.6136	0.986	0.9789	0.9569	0.6132	0.1138	0.0073
AG201160	456922634	456417509	0.9989	456327642	0.9987	25.1275	0.987	0.9791	0.9409	0.5373	0.1104	0.0074
AG201170	462840282	462250708	0.9987	462131988	0.9985	25.4558	0.9874	0.9807	0.9606	0.6201	0.1024	0.0074
AG210010	463334114	462900790	0.9991	462807918	0.9989	25.458	0.986	0.9789	0.9606	0.6484	0.1074	0.007
AG210014	443414142	442847669	0.9987	442704658	0.9984	24.2833	0.9861	0.9769	0.9506	0.6019	0.0867	0.0068
AG210033	472010736	471311115	0.9985	471141810	0.9982	25.8442	0.9867	0.973	0.9115	0.5762	0.166	0.0079
AG210057	452375808	451820872	0.9988	451676092	0.9985	24.785	0.9863	0.977	0.9481	0.5768	0.0891	0.0066
AG210225	463581122	462984301	0.9987	462878142	0.9985	25.4614	0.9866	0.9794	0.9597	0.6225	0.0967	0.0072
AG210294	457375036	456832247	0.9988	456717556	0.9986	25.1571	0.987	0.9799	0.9583	0.6101	0.0975	0.007
AG211321	429760224	410781627	0.9558	410626250	0.9555	22.5003	0.9853	0.9758	0.9327	0.427	0.0474	0.0058
AG211330	479654950	479235073	0.9991	479143538	0.9989	26.3503	0.9856	0.9673	0.9039	0.6186	0.1823	0.008
AG220719	474681968	474141053	0.9989	473999378	0.9986	25.9854	0.9862	0.9778	0.9548	0.6561	0.1265	0.0073
AG220723	454108730	453576490	0.9988	453447332	0.9985	24.9224	0.9866	0.9776	0.9499	0.59	0.0901	0.0072
AG3151	457372752	456969649	0.9991	456878668	0.9989	25.1252	0.9857	0.9777	0.9485	0.5925	0.1112	0.0072
AG430	471755046	471167647	0.9988	471074754	0.9986	25.9217	0.9863	0.9793	0.9615	0.6538	0.1159	0.0073
AG553	441663966	441130083	0.9988	441040622	0.9986	24.2895	0.9854	0.9778	0.9571	0.5794	0.0707	0.0067
AG6191	447020062	446427127	0.9987	446287754	0.9984	24.5207	0.9872	0.9783	0.9513	0.5883	0.082	0.0069
AG643	468053434	467528731	0.9989	467425302	0.9987	25.6819	0.9862	0.9579	0.862	0.5348	0.1828	0.0087
AG656A	472161876	471501621	0.9986	471398504	0.9984	25.9469	0.9855	0.9771	0.9424	0.5839	0.1378	0.0073
HBA779136A	456894504	455611140	0.9972	455409878	0.9968	25.0481	0.9848	0.9723	0.9343	0.7089	0.1966	0.0057
three_B210568	366718610	366308661	0.9989	366241500	0.9987	20.1901	0.9864	0.9731	0.9134	0.3423	0.0271	0.0056
three_B220937	366931788	366519536	0.9989	366448802	0.9987	20.2075	0.9854	0.9599	0.8586	0.3352	0.0327	0.0057
three_B220947	366759644	366446682	0.9991	366380930	0.999	20.1995	0.986	0.973	0.913	0.3143	0.0214	0.0054
three_B221052	366969428	366655053	0.9991	366587302	0.999	20.2098	0.9862	0.9739	0.913	0.3194	0.0232	0.0053
three_B221059	337035960	334357546	0.9921	334074926	0.9912	18.386	0.986	0.9712	0.878	0.2329	0.016	0.0046
three_B230113	366718130	366280402	0.9988	366200896	0.9986	20.1889	0.986	0.973	0.9123	0.3181	0.0224	0.0055
three_B230171	366867648	366540308	0.9991	366468408	0.9989	20.2029	0.9861	0.974	0.9187	0.3335	0.0236	0.0056
three_B230175	313959612	313673671	0.9991	313608820	0.9989	17.2902	0.9861	0.9695	0.8633	0.1784	0.0115	0.0045
three_B230313	366853426	366392062	0.9987	366314572	0.9985	20.1899	0.9868	0.9738	0.9147	0.3435	0.0266	0.0057
three_B230372	366731262	366403947	0.9991	366328904	0.9989	20.1938	0.9861	0.9723	0.9131	0.3718	0.0332	0.0053
three_B230390	366759744	366386542	0.999	366315094	0.9988	20.1954	0.9858	0.9732	0.9143	0.3273	0.0234	0.0055
three_B230428	329649148	329290301	0.9989	329212006	0.9987	18.1465	0.9856	0.9701	0.8819	0.2183	0.0135	0.0046
three_L210286	366808260	366548114	0.9993	366490036	0.9991	20.2068	0.9862	0.9744	0.918	0.3303	0.0236	0.0056
three_L220001	366701266	366368491	0.9991	366294334	0.9989	20.1922	0.9864	0.9744	0.9183	0.3344	0.0234	0.0054
three_L220002	366756710	366446174	0.9992	366377990	0.999	20.1986	0.9864	0.9742	0.9178	0.3369	0.0237	0.0055
three_L220015	366894456	366728016	0.9995	366686400	0.9994	20.1986	0.9863	0.9688	0.8715	0.3158	0.0387	0.0067
three_L220018	366915908	366614768	0.9992	366538558	0.999	20.2166	0.9857	0.9739	0.9208	0.3392	0.0233	0.0051
three_L220024	366824032	366435371	0.9989	366346740	0.9987	20.2052	0.9861	0.9742	0.9168	0.3232	0.0228	0.0056
three_L220026	366800382	366482478	0.9991	366402974	0.9989	20.2071	0.9867	0.9754	0.9215	0.3304	0.0237	0.0053
three_L220035	366713556	366433795	0.9992	366362630	0.999	20.2068	0.9862	0.9745	0.9188	0.3286	0.0232	0.0055
three_L220038	366811200	366477486	0.9991	366398116	0.9989	20.2096	0.9859	0.9743	0.9195	0.3309	0.0229	0.0055
three_L220052	365694082	365395377	0.9992	365319298	0.999	20.1493	0.9852	0.9737	0.9208	0.3343	0.0237	0.0051
three_L220062	366777710	366451114	0.9991	366371896	0.9989	20.2067	0.9862	0.9745	0.9181	0.3264	0.023	0.0053
three_L220073	366898786	366575806	0.9991	366496512	0.9989	20.2136	0.986	0.9743	0.9193	0.325	0.022	0.0054
three_L220074	366874272	366648741	0.9994	366591538	0.9992	20.2047	0.986	0.9717	0.8914	0.307	0.0294	0.0061
three_L220076	366954790	366620708	0.9991	366538640	0.9989	20.2159	0.9856	0.9741	0.9216	0.3429	0.0246	0.0055
three_L220077	366675570	366321954	0.999	366232618	0.9988	20.1954	0.9867	0.9751	0.9223	0.3544	0.0262	0.0053
three_L220080	366972982	366639108	0.9991	366557976	0.9989	20.2173	0.9868	0.9752	0.9188	0.3229	0.0225	0.0055
three_L220085	366701852	366379276	0.9991	366300696	0.9989	20.203	0.9858	0.9734	0.9154	0.3275	0.0234	0.0054
three_L220086	366759374	366417535	0.9991	366334476	0.9988	20.2049	0.9854	0.9732	0.9164	0.3242	0.0218	0.005
three_L220089	366846938	366521938	0.9991	366445226	0.9989	20.2076	0.9864	0.9743	0.9145	0.3215	0.0238	0.0054
three_L220090	366670644	366378420	0.9992	366304120	0.999	20.2038	0.9854	0.9735	0.9206	0.3412	0.0243	0.0054
three_L220098	366787212	366433949	0.999	366342708	0.9988	20.2028	0.9856	0.9736	0.923	0.3668	0.0277	0.005
three_L220113	366687450	366435501	0.9993	366377782	0.9992	20.1897	0.9857	0.9723	0.8967	0.3312	0.0352	0.0056
three_L220121	315148230	314835916	0.999	314754578	0.9988	17.3426	0.986	0.9688	0.8458	0.1931	0.0154	0.0039
three_L220122	366935410	366600272	0.9991	366518128	0.9989	20.2148	0.9868	0.9754	0.9195	0.3256	0.0227	0.0053
three_L220123	332717756	332450871	0.9992	332381582	0.999	18.3324	0.986	0.9712	0.8829	0.2077	0.0126	0.0046
three_L220128	366747552	366425832	0.9991	366347224	0.9989	20.2056	0.986	0.9742	0.9174	0.3237	0.0222	0.0052
three_L220129	366839586	366466563	0.999	366384796	0.9988	20.21	0.9858	0.9747	0.9224	0.326	0.0225	0.0051
three_L220130	366720920	366401697	0.9991	366331772	0.9989	20.2084	0.9861	0.975	0.9209	0.3234	0.0222	0.0051
three_L220139	366779470	366498184	0.9992	366434320	0.9991	20.2147	0.9857	0.9747	0.9192	0.3244	0.0222	0.005
three_L220148	366726078	366410142	0.9991	366337100	0.9989	20.2079	0.986	0.9749	0.9209	0.323	0.0217	0.005
three_L220149	333965606	333691613	0.9992	333627114	0.999	18.4039	0.9863	0.9732	0.8891	0.2175	0.0137	0.0048
three_L220150	364800658	364429052	0.999	364349510	0.9988	20.0993	0.9862	0.9753	0.9202	0.3168	0.0215	0.0053
three_L220151	299892204	299648668	0.9992	299593312	0.999	16.5268	0.9856	0.9687	0.84	0.1429	0.0099	0.0042
three_L220152	304684062	304390093	0.999	304328166	0.9988	16.787	0.9863	0.9695	0.8384	0.1467	0.0106	0.0041
three_L220155	366979332	366663408	0.9991	366590452	0.9989	20.2233	0.9862	0.9752	0.922	0.33	0.023	0.0054
three_L220158	366952610	366647884	0.9992	366581124	0.999	20.2222	0.9858	0.9744	0.92	0.3247	0.0227	0.0053
three_L220164	352907250	352553238	0.999	352477978	0.9988	19.444	0.9858	0.9741	0.9086	0.2824	0.0184	0.005
three_L220169	366976748	366620393	0.999	366543756	0.9988	20.2212	0.9859	0.9746	0.9251	0.3605	0.0267	0.0049
three_L220171	366800566	366490217	0.9992	366422352	0.999	20.2027	0.9855	0.9743	0.921	0.3462	0.029	0.0053
three_L220182	366931694	366678090	0.9993	366625134	0.9992	20.218	0.9857	0.9741	0.9118	0.319	0.0258	0.0055
three_L220189	366950586	366657237	0.9992	366589760	0.999	20.2222	0.9863	0.9753	0.9219	0.3382	0.0249	0.0052
three_L220193	366669480	366377550	0.9992	366309556	0.999	20.2054	0.987	0.9759	0.9222	0.3398	0.0252	0.0052
three_L220203	366702416	366341612	0.999	366263526	0.9988	20.2023	0.9862	0.9753	0.9233	0.3377	0.0242	0.0051
three_L220209	366669914	365792026	0.9976	365719576	0.9974	20.1687	0.9853	0.9744	0.9194	0.321	0.0219	0.0049
three_L220218	366869728	366572555	0.9992	366504776	0.999	20.2149	0.986	0.975	0.9195	0.3298	0.0239	0.005
three_L230004	366859626	366562105	0.9992	366495434	0.999	20.2168	0.9857	0.9749	0.9229	0.3469	0.0255	0.0051
three_L230007	366702008	366409842	0.9992	366343990	0.999	20.2076	0.9861	0.9756	0.9232	0.3412	0.0252	0.0051
three_L230009	366702308	366369045	0.9991	366295562	0.9989	20.2026	0.9864	0.9757	0.9231	0.3391	0.0253	0.0053
three_L230010	366878782	366569293	0.9992	366500818	0.999	20.2171	0.9859	0.9748	0.9228	0.3447	0.0251	0.0049
three_L230015	366788310	365878241	0.9975	365799728	0.9973	20.1726	0.9851	0.9731	0.9205	0.3509	0.0276	0.0048
three_L230016	366806170	365791636	0.9972	365598730	0.9967	20.1405	0.9862	0.9703	0.9009	0.3456	0.0267	0.0051
three_L230025	347490134	347240788	0.9993	347179376	0.9991	19.1504	0.9858	0.9734	0.9049	0.2745	0.0179	0.0046
three_L230029	366822758	366652195	0.9995	366624004	0.9995	20.1977	0.9862	0.9725	0.8854	0.3096	0.0338	0.0063
three_L230030	292178532	291813000	0.9987	291740128	0.9985	16.0857	0.9854	0.9654	0.809	0.1485	0.0122	0.0037
three_L230031	366754290	366391278	0.999	366311106	0.9988	20.2018	0.9866	0.9753	0.9211	0.3379	0.0249	0.0053
three_L230032	319215836	318961961	0.9992	318906148	0.999	17.5683	0.9854	0.9705	0.8714	0.1856	0.0115	0.0044
three_L230034	366613244	366358918	0.9993	366301966	0.9992	20.1853	0.9864	0.976	0.9229	0.3352	0.024	0.0052
three_L230041	366740780	366423784	0.9991	366359702	0.999	20.1872	0.9858	0.9751	0.9242	0.3368	0.0236	0.0053
three_L230048	316654230	316341196	0.999	316275678	0.9988	17.4205	0.9856	0.9701	0.872	0.192	0.0123	0.0045
three_L230098	366700484	366397376	0.9992	366329006	0.999	20.1829	0.9859	0.9751	0.9236	0.3353	0.0237	0.0053
three_L230115	366828392	366520023	0.9992	366454390	0.999	20.1904	0.9866	0.9757	0.9238	0.3385	0.0238	0.005
three_L230124	361862246	361556604	0.9992	361487868	0.999	19.9174	0.9857	0.975	0.9204	0.3158	0.0212	0.0051
three_L230125	354400972	353398405	0.9972	353210886	0.9966	19.4373	0.9857	0.9685	0.8906	0.3026	0.0208	0.0047
three_X221358	303313408	303100257	0.9993	303052916	0.9991	16.7003	0.9859	0.9693	0.8456	0.1429	0.0096	0.0043
three_X221362	366902982	366604741	0.9992	366541026	0.999	20.1976	0.9858	0.9745	0.9202	0.334	0.0241	0.0052
three_X221385	349943500	349696873	0.9993	349641458	0.9991	19.266	0.9862	0.9739	0.906	0.271	0.0173	0.0051
three_X221402	366711112	366540401	0.9995	366504544	0.9994	20.1858	0.9868	0.975	0.9045	0.3194	0.0297	0.0059
three_X221403	366849562	366741927	0.9997	366720932	0.9996	20.1949	0.9873	0.9733	0.889	0.3207	0.0356	0.0063
three_X221410	366769098	366536130	0.9994	366484166	0.9992	20.1915	0.9867	0.976	0.9187	0.32	0.024	0.0057
three_X221417	344587490	344371671	0.9994	344316496	0.9992	18.9665	0.9858	0.9732	0.9039	0.2646	0.0167	0.005
three_X221421	366851658	366711522	0.9996	366686510	0.9995	20.1952	0.9865	0.9742	0.901	0.3322	0.0349	0.0061
three_X221422	366793568	366715863	0.9998	366700598	0.9997	20.1918	0.9861	0.9704	0.878	0.3257	0.0408	0.0064
three_X221432	366823122	366568582	0.9993	366514346	0.9992	20.1961	0.9865	0.9759	0.923	0.3376	0.0248	0.0054
three_X221442	366806214	366541802	0.9993	366483998	0.9991	20.1956	0.9859	0.9754	0.9246	0.3349	0.0234	0.0053
three_X221443	366837554	366616447	0.9994	366566950	0.9993	20.2005	0.9858	0.9749	0.9228	0.3376	0.0237	0.0051
three_X221447	336818474	336492179	0.999	336424110	0.9988	18.5359	0.9864	0.9737	0.8969	0.2347	0.0144	0.0048
three_X221449	366756080	366509543	0.9993	366454214	0.9992	20.1932	0.9867	0.9759	0.9231	0.3395	0.0249	0.0052
three_X221450	341233338	340932250	0.9991	340869504	0.9989	18.7833	0.9859	0.9731	0.8979	0.246	0.0154	0.0051
three_X221453	348786274	348503044	0.9992	348441842	0.999	19.2019	0.9856	0.9739	0.9079	0.2707	0.0171	0.005
three_X221456	295159478	294860809	0.999	294799158	0.9988	16.2433	0.9855	0.9678	0.8326	0.126	0.0086	0.0039
three_X221459	323546902	323241524	0.9991	323178498	0.9989	17.8085	0.9845	0.9706	0.8806	0.2106	0.0136	0.0042
three_X221460	342822990	342585950	0.9993	342534186	0.9992	18.8717	0.9861	0.9735	0.9034	0.2718	0.0179	0.005
three_X221462	366759802	366553041	0.9994	366505296	0.9993	20.1961	0.9864	0.9756	0.9231	0.3415	0.0247	0.0054
three_X221463	366736636	366483222	0.9993	366424866	0.9991	20.1937	0.9861	0.9753	0.9234	0.3408	0.0247	0.0054
three_X221467	364484980	364112735	0.999	364042544	0.9988	20.0689	0.986	0.9749	0.9215	0.3328	0.0241	0.0053
three_X221468	366909256	366601469	0.9992	366535568	0.999	20.2069	0.9862	0.9752	0.9247	0.3474	0.0248	0.0052
three_X221471	366831448	366616458	0.9994	366567526	0.9993	20.2099	0.9861	0.9751	0.922	0.3446	0.0259	0.0057
three_X221473	362705852	362367398	0.9991	362293698	0.9989	19.9708	0.9849	0.9727	0.9172	0.3289	0.0226	0.0051
three_X221474	308313340	308091954	0.9993	308042572	0.9991	16.9837	0.9854	0.969	0.8547	0.1592	0.0103	0.0044
three_X221478	366738062	366444991	0.9992	366379344	0.999	20.1976	0.9848	0.9731	0.9199	0.34	0.0248	0.0053
three_X221482	366976472	366577603	0.9989	366496716	0.9987	20.203	0.9854	0.974	0.9222	0.3425	0.024	0.0051
three_X221494	337605224	337328933	0.9992	337266038	0.999	18.5902	0.9854	0.9714	0.8927	0.2462	0.0163	0.0045
three_X221497	334506726	334305274	0.9994	334256608	0.9993	18.4288	0.9844	0.9704	0.8915	0.2405	0.0144	0.0045
three_X221507	336848634	336653877	0.9994	336606152	0.9993	18.5584	0.9851	0.9712	0.8932	0.2438	0.0148	0.0045
three_X221512	366785228	366488002	0.9992	366422744	0.999	20.1998	0.9843	0.9728	0.9203	0.3458	0.0253	0.0051
three_X221514	296361568	296079871	0.999	296022214	0.9989	16.3201	0.9852	0.967	0.8357	0.1315	0.0089	0.0041
three_X221519	334217334	333901338	0.9991	333835574	0.9989	18.4053	0.9858	0.9718	0.8945	0.2413	0.0143	0.0045
three_X221521	366697922	366635668	0.9998	366622536	0.9998	20.1846	0.9856	0.9666	0.8624	0.3201	0.0431	0.0063
three_X221524	366709280	366517799	0.9995	366474950	0.9994	20.1955	0.985	0.9727	0.9109	0.3302	0.0276	0.0055
three_X221527	366787884	366497093	0.9992	366438136	0.999	20.1927	0.9862	0.9749	0.9188	0.3469	0.0288	0.0055
three_X221530	366862608	366630410	0.9994	366580856	0.9992	20.2043	0.9853	0.974	0.9162	0.3358	0.0277	0.0054
three_X221543	366868312	366619930	0.9993	366564212	0.9992	20.2004	0.9857	0.974	0.9149	0.3275	0.0253	0.0052
three_X231561	366947288	366723280	0.9994	366674024	0.9993	20.2052	0.9856	0.9736	0.9126	0.3298	0.0275	0.0055
three_X231576	355363584	354592376	0.9978	354446490	0.9974	19.5227	0.986	0.9713	0.9012	0.3032	0.0214	0.0049
three_X231578	331375776	330424460	0.9971	330237692	0.9966	18.1835	0.9852	0.9648	0.867	0.2326	0.0141	0.0045
three_X231602	366771486	365732162	0.9972	365530762	0.9966	20.1257	0.9859	0.9697	0.9028	0.3544	0.0268	0.0051
three_X231607	366877902	366670868	0.9994	366630826	0.9993	20.1998	0.9853	0.9725	0.9016	0.3241	0.0299	0.0055
three_X231610	340891680	340609875	0.9992	340548678	0.999	18.775	0.9852	0.9722	0.8999	0.2564	0.0157	0.0045
three_X231611	366705752	366371809	0.9991	366308410	0.9989	20.1937	0.9859	0.9744	0.9221	0.3535	0.0264	0.0051
three_X231613	366715548	365401016	0.9964	365215898	0.9959	20.1057	0.9851	0.9684	0.8981	0.3364	0.0248	0.005
three_X231616	366743000	366482777	0.9993	366424358	0.9991	20.2029	0.9861	0.9747	0.9205	0.3434	0.0252	0.0052
three_X231619	309722198	309495831	0.9993	309443934	0.9991	17.0613	0.9856	0.9684	0.8536	0.1632	0.01	0.0041
three_X231633	366870794	366572065	0.9992	366505728	0.999	20.2058	0.9862	0.9753	0.9236	0.3356	0.0232	0.0053
three_X231637	366722276	366322934	0.9989	366213116	0.9986	20.1937	0.9854	0.9738	0.9248	0.3652	0.0265	0.0049
three_X231648	366824038	366460121	0.999	366364880	0.9987	20.2019	0.9865	0.9753	0.9258	0.355	0.0248	0.0051
three_X231657	366835980	366574002	0.9993	366500778	0.9991	20.1968	0.9868	0.9743	0.9016	0.3255	0.0316	0.0058
three_X231658	345985888	345624835	0.999	345529452	0.9987	19.0511	0.9853	0.973	0.907	0.2787	0.0181	0.0044
three_X231660	366854682	366342153	0.9986	366248136	0.9983	20.1943	0.9858	0.9743	0.9251	0.3829	0.03	0.0048
three_X231661	366970248	366634131	0.9991	366549804	0.9989	20.2091	0.9856	0.9744	0.9224	0.3421	0.0249	0.0052
three_X231664	366748654	366304168	0.9988	366208032	0.9985	20.1893	0.9864	0.9753	0.9253	0.346	0.0239	0.0053
three_X231666	366860856	366551305	0.9992	366471064	0.9989	20.2072	0.986	0.9751	0.9244	0.3412	0.0238	0.0051
four_L210016	366783988	365293667	0.9959	365064188	0.9953	20.1138	0.985	0.9678	0.8964	0.3259	0.0215	0.005
four_L210032	366771314	365784572	0.9973	365619890	0.9969	20.091	0.9865	0.9689	0.8948	0.3249	0.0216	0.0047
four_L210044	363059592	361929125	0.9969	361733834	0.9963	19.8995	0.9863	0.9694	0.8959	0.315	0.0202	0.0051
four_L210045	366835868	365443495	0.9962	365230882	0.9956	20.1282	0.9849	0.9679	0.8977	0.336	0.0223	0.005
four_L210052	366964642	365725110	0.9966	365524018	0.9961	20.1053	0.9857	0.9691	0.9006	0.3451	0.0227	0.0047
four_L210078	366979790	365316934	0.9955	365139434	0.995	20.0443	0.9853	0.9673	0.893	0.3274	0.0234	0.0052
four_L210079	324689564	323554542	0.9965	323364182	0.9959	17.8189	0.9843	0.9619	0.8549	0.1942	0.0113	0.0045
four_L210085	366806776	365737158	0.9971	365555172	0.9966	20.1372	0.9845	0.9671	0.8968	0.3351	0.022	0.0049
four_L210087	366966356	365486112	0.996	365282192	0.9954	20.1028	0.9862	0.969	0.8968	0.3296	0.0219	0.0051
four_L210108	366882236	365817193	0.9971	365632760	0.9966	20.1396	0.9849	0.9679	0.8986	0.3379	0.0224	0.005
four_L210115	366696376	365635745	0.9971	365449838	0.9966	20.1277	0.9846	0.9678	0.8975	0.3317	0.0224	0.0051
four_L210121	366944398	362240336	0.9872	362041844	0.9866	19.8861	0.9845	0.966	0.8898	0.3239	0.0229	0.005
four_L210142	366837272	365821106	0.9972	365640810	0.9967	20.1016	0.9855	0.9686	0.8981	0.3344	0.0226	0.0052
four_L210148	366812214	365615735	0.9967	365411210	0.9962	20.0802	0.9852	0.9682	0.898	0.3347	0.0225	0.0049
four_L210150	366781618	365564183	0.9967	365326214	0.996	20.1196	0.9855	0.9692	0.9022	0.3389	0.0215	0.0048
four_L210163	366912228	365185155	0.9953	364956672	0.9947	20.1069	0.9861	0.9688	0.8968	0.3178	0.02	0.0049
four_L210165	366956698	365931658	0.9972	365767148	0.9968	20.0882	0.9845	0.9665	0.8946	0.3327	0.0221	0.0046
four_L210174	366810288	365663759	0.9969	365458438	0.9963	20.1189	0.9862	0.9691	0.8974	0.3224	0.0214	0.0052
four_L210192	366960562	362780488	0.9886	362578278	0.9881	19.9519	0.9848	0.967	0.8953	0.3323	0.0224	0.0049
four_L210194	366860478	365672020	0.9968	365453658	0.9962	20.1354	0.9852	0.9693	0.9026	0.3489	0.0226	0.0051
four_L210195	366785738	363982646	0.9924	363795708	0.9918	20.0032	0.9856	0.9682	0.8955	0.3256	0.0215	0.0052
four_L210205	366756486	365444230	0.9964	365236956	0.9959	20.1323	0.9852	0.9674	0.897	0.3432	0.023	0.0049
four_L210213	366784106	365555557	0.9967	365326960	0.996	20.0934	0.9856	0.9686	0.8979	0.3209	0.0202	0.0053
four_L210229	366716522	365332839	0.9962	365105396	0.9956	20.1197	0.9851	0.9679	0.8975	0.3284	0.0214	0.0049
four_L210238	366715730	365426971	0.9965	365205604	0.9959	20.0629	0.9866	0.9718	0.9011	0.3097	0.0207	0.0051
five_10719	366881864	365724108	0.9968	365548474	0.9964	20.1521	0.9848	0.9653	0.9014	0.4137	0.0337	0.0045
five_10824	366669436	365594823	0.9971	365422244	0.9966	20.0946	0.9855	0.9676	0.9043	0.3914	0.031	0.0046
five_851560	366709160	365725933	0.9973	365588114	0.9969	20.1324	0.9847	0.9533	0.8794	0.467	0.0683	0.0039
six_L210128	366937888	365569935	0.9963	359766058	0.9805	20.1103	0.9857	0.9703	0.9019	0.3425	0.0257	0.0051
six_L210168	366780966	365614097	0.9968	359621110	0.9805	20.0603	0.9848	0.9689	0.9006	0.3253	0.0217	0.0048
six_L210173	366850942	365584083	0.9965	360019812	0.9814	20.0693	0.9865	0.9717	0.9046	0.3364	0.0229	0.005
six_L210182	366857652	365531477	0.9964	359569376	0.9801	20.0921	0.9863	0.9708	0.9009	0.3165	0.0211	0.0055
six_L210188	366785352	365744054	0.9972	359122904	0.9791	20.1061	0.9856	0.9705	0.9045	0.3426	0.0247	0.0052
six_L210201	366834242	365466924	0.9963	359944634	0.9812	20.0946	0.9853	0.9695	0.9006	0.3242	0.0217	0.005
six_L210230	366928716	365656565	0.9965	359462586	0.9797	20.1124	0.9856	0.9704	0.9039	0.3357	0.0231	0.005
six_L210268	320486498	319204240	0.996	313371674	0.9778	17.5611	0.9857	0.9624	0.841	0.1858	0.0122	0.0043
six_L220047	303459014	302498794	0.9968	296758542	0.9779	16.5975	0.9851	0.9594	0.8071	0.1345	0.0097	0.0039
seven_B221111	366954004	365834416	0.9969	359767710	0.9804	20.1455	0.9857	0.9667	0.8916	0.3418	0.0261	0.0054
seven_B230014	366695744	365604888	0.997	359486642	0.9803	20.134	0.9851	0.9662	0.8926	0.3385	0.0247	0.0054
seven_B230324	366896262	365864225	0.9972	360100318	0.9815	20.1453	0.9847	0.9651	0.8877	0.3327	0.0258	0.0055
seven_B230452	366946080	365827902	0.997	359726690	0.9803	20.1476	0.9856	0.9664	0.8906	0.3317	0.0242	0.0056
seven_B230455	347123068	346014515	0.9968	340392766	0.9806	19.0563	0.9852	0.9646	0.8785	0.2816	0.0182	0.005
seven_L220013	366959378	366605079	0.999	361532354	0.9852	20.22	0.9868	0.973	0.9125	0.3283	0.0228	0.0054
seven_L220180	366943610	365805479	0.9969	359770710	0.9805	20.1489	0.9853	0.966	0.8917	0.3411	0.025	0.0054
seven_L220188	366880354	365803242	0.9971	356966114	0.973	20.1486	0.9856	0.9659	0.892	0.353	0.0273	0.0052
seven_L220197	366945028	365974831	0.9974	360576122	0.9826	20.1541	0.9844	0.9645	0.885	0.3265	0.0249	0.0053
seven_L220198	313509656	312637865	0.9972	308412070	0.9837	17.2181	0.9845	0.9567	0.8263	0.1729	0.0112	0.0045
seven_L220199	366748154	366040701	0.9981	361828324	0.9866	20.1371	0.9849	0.9613	0.8619	0.3122	0.0322	0.0056
seven_L220206	366781972	365722812	0.9971	359858376	0.9811	20.1443	0.9848	0.9657	0.8934	0.3473	0.0255	0.0053
seven_L220208	366709802	365665345	0.9972	359683896	0.9808	20.1399	0.9854	0.9657	0.8888	0.329	0.0238	0.0051
seven_L220215	366710354	365642722	0.9971	359600586	0.9806	20.141	0.9853	0.966	0.8926	0.3401	0.0239	0.0051
seven_L220220	366678068	365641716	0.9972	359778920	0.9812	20.1415	0.9856	0.9672	0.8944	0.3474	0.0257	0.0052
seven_L220229	366699034	366459226	0.9993	362617744	0.9889	20.2023	0.9856	0.9691	0.883	0.3128	0.0319	0.0061
seven_L220230	366808928	365773165	0.9972	359974792	0.9814	20.1475	0.9853	0.9662	0.8905	0.3403	0.0258	0.0054
seven_L220236	366785320	365677535	0.997	359854552	0.9811	20.1395	0.984	0.9649	0.8893	0.3313	0.0238	0.0049
seven_L230001	366740698	365691936	0.9971	359801504	0.9811	20.1409	0.9859	0.9669	0.8895	0.3302	0.0247	0.0056
seven_L230002	366868532	365872937	0.9973	360289076	0.9821	20.1336	0.9852	0.9655	0.8901	0.3483	0.0274	0.0054
seven_L230018	366693288	365545847	0.9969	359055642	0.9792	20.1167	0.9855	0.9665	0.8936	0.3536	0.0272	0.0055
seven_L230021	366830714	365743963	0.997	359851900	0.981	20.1263	0.9857	0.9662	0.8905	0.3361	0.025	0.0053
seven_L230024	366808932	365670019	0.9969	359305848	0.9795	20.1225	0.9853	0.9658	0.8915	0.3465	0.026	0.0053
seven_L230074	306708386	305826748	0.9971	301027756	0.9815	16.833	0.9842	0.9555	0.819	0.1624	0.0107	0.0043
seven_L230075	366730006	366437301	0.9992	361323412	0.9853	20.1951	0.9858	0.9715	0.9085	0.3268	0.0241	0.0057
seven_L230092	307024222	305863644	0.9962	301992570	0.9836	16.8157	0.9851	0.9608	0.8369	0.1551	0.0093	0.004
seven_L230103	366937636	366640566	0.9992	361927866	0.9863	20.2075	0.9867	0.9728	0.9102	0.325	0.0235	0.0056
seven_L230108	323386250	323135542	0.9992	319323800	0.9874	17.8126	0.985	0.9669	0.8662	0.2011	0.0132	0.0049
seven_L230111	366704022	365678029	0.9972	359886218	0.9814	20.1207	0.9859	0.9667	0.8925	0.3474	0.0272	0.0053
seven_L230113	366770792	366420015	0.999	360561218	0.9831	20.1936	0.9864	0.9725	0.9131	0.3428	0.0251	0.0056
seven_L230116	366730192	366419444	0.9992	360937220	0.9842	20.192	0.9853	0.9711	0.9117	0.329	0.0225	0.0053
seven_L230131	366885990	365840379	0.9972	359661372	0.9803	20.1334	0.9849	0.9657	0.8921	0.3477	0.0267	0.0053
seven_L230146	366969216	365924224	0.9972	359821286	0.9805	20.1367	0.986	0.9671	0.8938	0.3448	0.0252	0.0054
seven_L230149	366730246	365668195	0.9971	359744996	0.981	20.1229	0.9859	0.9665	0.892	0.3499	0.0275	0.0054
seven_L230155	366795280	366498614	0.9992	361514508	0.9856	20.1984	0.9857	0.9712	0.9107	0.3434	0.0264	0.0057
seven_L230156	366678114	365577962	0.997	359572802	0.9806	20.1166	0.9853	0.9659	0.8903	0.3394	0.0256	0.0055
seven_L230164	366798754	365817607	0.9973	359863062	0.9811	20.1333	0.9859	0.9663	0.8917	0.3476	0.0265	0.0054
seven_L230168	366884350	365925748	0.9974	360251352	0.9819	20.1426	0.9851	0.9651	0.8876	0.3366	0.0258	0.0053
seven_L230169	366918740	365910065	0.9973	360062782	0.9813	20.1364	0.9855	0.966	0.8905	0.3499	0.0284	0.0054
seven_L230170	366885894	366569252	0.9991	361019038	0.984	20.2021	0.9858	0.9716	0.9124	0.3367	0.0236	0.0055
seven_X221506	366785726	365776123	0.9972	360014754	0.9815	20.1273	0.9839	0.9639	0.8895	0.3448	0.0266	0.0053
seven_X221523	366983022	366062675	0.9975	361099642	0.984	20.1439	0.9846	0.9646	0.8871	0.3384	0.0269	0.0053
seven_X221533	366675488	365838036	0.9977	361074954	0.9847	20.121	0.9835	0.9624	0.8841	0.3514	0.0318	0.0055
seven_X221540	342156122	341857896	0.9991	336003770	0.982	18.843	0.9847	0.9687	0.8911	0.2515	0.0155	0.005
seven_X231557	366806092	366526335	0.9992	361895900	0.9866	20.201	0.9852	0.9707	0.9086	0.338	0.0258	0.0055
seven_X231560	366958142	365928029	0.9972	360116410	0.9814	20.1461	0.9847	0.9631	0.8855	0.3463	0.0267	0.0053
seven_X231563	366752922	366468979	0.9992	360741896	0.9836	20.1987	0.9856	0.9717	0.9158	0.3604	0.0278	0.0055
seven_X231587	366749712	366404732	0.9991	361187212	0.9848	20.1994	0.9846	0.9682	0.9053	0.3386	0.024	0.0052
seven_X231599	358651988	358282895	0.999	353578620	0.9859	19.7515	0.9853	0.9685	0.9013	0.317	0.0219	0.0053
seven_X231612	359727172	359315261	0.9989	354586958	0.9857	19.8015	0.9843	0.9668	0.9005	0.3313	0.0244	0.0054
seven_X231617	366702320	366409396	0.9992	361946378	0.987	20.1982	0.9837	0.9669	0.9039	0.3479	0.0272	0.0056
seven_X231621	366820426	366395670	0.9988	361048046	0.9843	20.1964	0.9853	0.969	0.9065	0.3436	0.0258	0.0057
seven_X231635	366682478	366347784	0.9991	361012606	0.9845	20.1968	0.9848	0.9685	0.9058	0.341	0.0254	0.0056
seven_X231640	366776238	366390605	0.9989	361485176	0.9856	20.1966	0.9851	0.9684	0.9012	0.3311	0.0253	0.0058
seven_X231642	366764530	366458266	0.9992	361182456	0.9848	20.2011	0.985	0.9686	0.9057	0.337	0.0247	0.0054
seven_X231646	366839152	366476562	0.999	360699332	0.9833	20.1988	0.9855	0.9687	0.9036	0.3387	0.0264	0.0059
seven_X231652	337181986	336831235	0.999	332154948	0.9851	18.5654	0.9847	0.9643	0.8726	0.2467	0.017	0.0052
seven_X231659	366861292	366249875	0.9983	362800952	0.9889	20.1281	0.9841	0.9525	0.8379	0.329	0.0443	0.0058
seven_X231671	366672478	365573146	0.997	359262518	0.9798	20.1232	0.9847	0.9632	0.8856	0.3477	0.0272	0.0054
seven_X231672	366783180	366433491	0.999	361618602	0.9859	20.1937	0.9845	0.9685	0.906	0.345	0.027	0.0058
seven_X231675	366735574	366329295	0.9989	360837872	0.9839	20.1875	0.9859	0.9714	0.9105	0.3342	0.024	0.0055
seven_X231676	350808936	350404204	0.9988	344842184	0.983	19.3171	0.9847	0.9668	0.8932	0.2923	0.0194	0.0049
seven_X231679	366939442	366550758	0.9989	361531578	0.9853	20.2061	0.9849	0.9685	0.9056	0.3445	0.0259	0.0057

## Sheet: Table S2
Table S2. Annotation classification and statistical information for the 10,560,195 resequencing variants.
Functional class annotation	Number of SNPs	Classification of SNP functions	Number of SNPs	Percentage	Class
intergenic_region	6343647	Intergenic region variants	6343647	0.600713	1
downstream_gene_variant	238419	Downstream gene variants	238419	0.0225771	2
3_prime_UTR_variant	33944	3' UTR variants	33944	0.00321433	3
5_prime_UTR_premature_start_codon_gain_variant	1784	5' UTR variants	11492	0.00108824	4
5_prime_UTR_variant	9708	5' UTR variants			4
intron_variant	3133298	Intron variants	3133298	0.296708	5
upstream_gene_variant	706549	Upstream gene variants	706549	0.0669068	6
missense_variant	35706	Missense variants	36391	0.00344605	7
missense_variant&splice_region_variant	685	Missense variants			8
synonymous_variant	42486	Synonymous variants	48671	0.00460891	8
non_coding_transcript_exon_variant	6185	Synonymous variants			9
initiator_codon_variant	10	Other_regulatory	7784	0.000737108	9
splice_acceptor_variant&intron_variant	114	Other_regulatory			9
splice_acceptor_variant&splice_donor_variant&intron_variant	2	Other_regulatory			9
splice_donor_variant&intron_variant	190	Other_regulatory			9
splice_region_variant	220	Other_regulatory			9
splice_region_variant&intron_variant	5538	Other_regulatory			9
splice_region_variant&non_coding_transcript_exon_variant	162	Other_regulatory			9
splice_region_variant&stop_retained_variant	27	Other_regulatory			9
splice_region_variant&synonymous_variant	815	Other_regulatory			9
start_lost	95	Other_regulatory			9
start_lost&splice_region_variant	2	Other_regulatory			9
stop_gained	523	Other_regulatory			9
stop_gained&splice_region_variant	9	Other_regulatory			9
stop_lost	21	Other_regulatory			9
stop_lost&splice_region_variant	40	Other_regulatory			9
stop_retained_variant	16	Other_regulatory			9

## Sheet: Table S3
Table S3. 300 candidate genes annotated from selection regions.
Chr	Start_pos	End_pos	Gene_chr	Source	Gene_start	Gene_end	Attributes	Overlap_len
10	22550001	22600001	10	ensembl	22582742	22584331	gene_id "ENSBTAG00000049803"; gene_version "1"; gene_source "ensembl"; gene_biotype "protein_coding";	1590
10	24850001	24900001	10	ensembl	24871559	24873709	gene_id "ENSBTAG00000050533"; gene_version "1"; gene_source "ensembl"; gene_biotype "protein_coding";	2151
10	24900001	24950001	10	ensembl	24923804	24925001	gene_id "ENSBTAG00000050806"; gene_version "1"; gene_source "ensembl"; gene_biotype "protein_coding";	1198
10	27900001	27950001	10	ensembl	27939007	27939951	gene_id "ENSBTAG00000003549"; gene_version "5"; gene_name "OR4F13"; gene_source "ensembl"; gene_biotype "protein_coding";	945
10	30400001	30450001	10	ensembl	30425778	30425855	gene_id "ENSBTAG00000045199"; gene_version "2"; gene_name "bta-mir-2285g-2"; gene_source "ensembl"; gene_biotype "miRNA";	78
10	32000001	32050001	10	ensembl	32040688	32041701	gene_id "ENSBTAG00000050159"; gene_version "1"; gene_source "ensembl"; gene_biotype "protein_coding";	1014
10	65200001	65250001	10	ensembl	65234976	65235049	gene_id "ENSBTAG00000044398"; gene_version "2"; gene_name "bta-mir-2291"; gene_source "ensembl"; gene_biotype "miRNA";	74
1	137350001	137400001	1	ensembl	137376538	137377662	gene_id "ENSBTAG00000049430"; gene_version "1"; gene_source "ensembl"; gene_biotype "protein_coding";	1125
1	143150001	143200001	1	ensembl	143182017	143202288	gene_id "ENSBTAG00000014153"; gene_version "6"; gene_name "PKNOX1"; gene_source "ensembl"; gene_biotype "protein_coding";	17985
11	44850001	44900001	11	ensembl	44861171	44870370	gene_id "ENSBTAG00000032051"; gene_version "4"; gene_name "SULT1C4"; gene_source "ensembl"; gene_biotype "protein_coding";	9200
11	44850001	44900001	11	ensembl	44885317	44890533	gene_id "ENSBTAG00000038369"; gene_version "3"; gene_name "SULT1C2"; gene_source "ensembl"; gene_biotype "protein_coding";	5217
11	45550001	45600001	11	ensembl	45551844	45607498	gene_id "ENSBTAG00000000703"; gene_version "5"; gene_name "ST6GAL2"; gene_source "ensembl"; gene_biotype "protein_coding";	48158
11	45800001	45850001	11	ensembl	45829019	45838416	gene_id "ENSBTAG00000012637"; gene_version "4"; gene_name "ECRG4"; gene_source "ensembl"; gene_biotype "protein_coding";	9398
11	49150001	49200001	11	ensembl	49190623	49193633	gene_id "ENSBTAG00000047816"; gene_version "2"; gene_source "ensembl"; gene_biotype "protein_coding";	3011
11	49200001	49250001	11	ensembl	49225771	49228296	gene_id "ENSBTAG00000047449"; gene_version "2"; gene_source "ensembl"; gene_biotype "protein_coding";	2526
11	49250001	49300001	11	ensembl	49258417	49260854	gene_id "ENSBTAG00000053497"; gene_version "1"; gene_name "GNLY"; gene_source "ensembl"; gene_biotype "protein_coding";	2438
1	156350001	156400001	1	ensembl	156362188	156362251	gene_id "ENSBTAG00000052043"; gene_version "1"; gene_name "bta-mir-2285e-1"; gene_source "ensembl"; gene_biotype "miRNA";	64
12	12700001	12750001	12	ensembl	12700984	12742850	gene_id "ENSBTAG00000008924"; gene_version "5"; gene_name "TNFSF11"; gene_source "ensembl"; gene_biotype "protein_coding";	41867
13	11100001	11150001	13	ensembl	11121632	11130764	gene_id "ENSBTAG00000051764"; gene_version "1"; gene_source "ensembl"; gene_biotype "lncRNA";	9133
13	11400001	11450001	13	ensembl	11420990	11421970	gene_id "ENSBTAG00000054579"; gene_version "1"; gene_source "ensembl"; gene_biotype "protein_coding";	981
13	11400001	11450001	13	ensembl	11442774	11448441	gene_id "ENSBTAG00000055039"; gene_version "1"; gene_source "ensembl"; gene_biotype "lncRNA";	5668
13	39850001	39900001	13	ensembl	39882711	39885003	gene_id "ENSBTAG00000045526"; gene_version "2"; gene_name "INSM1"; gene_source "ensembl"; gene_biotype "pseudogene";	2293
13	48050001	48100001	13	ensembl	48069187	48084157	gene_id "ENSBTAG00000011782"; gene_version "6"; gene_name "CHGB"; gene_source "ensembl"; gene_biotype "protein_coding";	14971
13	62650001	62700001	13	ensembl	62676036	62685906	gene_id "ENSBTAG00000031373"; gene_version "3"; gene_source "ensembl"; gene_biotype "protein_coding";	9871
13	62700001	62750001	13	ensembl	62707631	62719178	gene_id "ENSBTAG00000006802"; gene_version "5"; gene_name "BPIFA3"; gene_source "ensembl"; gene_biotype "protein_coding";	11548
13	62700001	62750001	13	ensembl	62727682	62734810	gene_id "ENSBTAG00000017098"; gene_version "5"; gene_name "BPIFA1"; gene_source "ensembl"; gene_biotype "protein_coding";	7129
13	62750001	62800001	13	ensembl	62762330	62785964	gene_id "ENSBTAG00000015724"; gene_version "6"; gene_name "BPIFB1"; gene_source "ensembl"; gene_biotype "protein_coding";	23635
13	62800001	62850001	13	ensembl	62824630	62843810	gene_id "ENSBTAG00000031354"; gene_version "3"; gene_source "ensembl"; gene_biotype "protein_coding";	19181
13	67500001	67550001	13	ensembl	67535037	67539706	gene_id "ENSBTAG00000047894"; gene_version "2"; gene_name "SLC32A1"; gene_source "ensembl"; gene_biotype "protein_coding";	4670
13	67700001	67750001	13	ensembl	67709013	67732524	gene_id "ENSBTAG00000000660"; gene_version "5"; gene_name "FAM83D"; gene_source "ensembl"; gene_biotype "protein_coding";	23512
13	67700001	67750001	13	ensembl	67734446	67734580	gene_id "ENSBTAG00000044690"; gene_version "2"; gene_source "ensembl"; gene_biotype "snoRNA";	135
13	73450001	73500001	13	ensembl	73470239	73476819	gene_id "ENSBTAG00000008870"; gene_version "6"; gene_name "KCNS1"; gene_source "ensembl"; gene_biotype "protein_coding";	6581
13	73450001	73500001	13	ensembl	73482621	73485588	gene_id "ENSBTAG00000030624"; gene_version "4"; gene_name "WFDC5"; gene_source "ensembl"; gene_biotype "protein_coding";	2968
13	73450001	73500001	13	ensembl	73496855	73499231	gene_id "ENSBTAG00000020813"; gene_version "6"; gene_source "ensembl"; gene_biotype "protein_coding";	2377
13	73500001	73550001	13	ensembl	73497774	73555155	gene_id "ENSBTAG00000039446"; gene_version "3"; gene_source "ensembl"; gene_biotype "protein_coding";	50000
13	73500001	73550001	13	ensembl	73514033	73520005	gene_id "ENSBTAG00000051099"; gene_version "1"; gene_source "ensembl"; gene_biotype "protein_coding";	5973
13	73500001	73550001	13	ensembl	73538136	73539889	gene_id "ENSBTAG00000046375"; gene_version "2"; gene_source "ensembl"; gene_biotype "protein_coding";	1754
14	1000001	1050001	14	ensembl	1006976	1027840	gene_id "ENSBTAG00000048486"; gene_version "1"; gene_name "IQANK1"; gene_source "ensembl"; gene_biotype "protein_coding";	20865
14	1000001	1050001	14	ensembl	1025239	1039266	gene_id "ENSBTAG00000038682"; gene_version "3"; gene_name "FAM83H"; gene_source "ensembl"; gene_biotype "protein_coding";	14028
14	13750001	13800001	14	ensembl	13749726	13791785	gene_id "ENSBTAG00000052622"; gene_version "1"; gene_source "ensembl"; gene_biotype "protein_coding";	41784
14	13750001	13800001	14	ensembl	13752507	13755288	gene_id "ENSBTAG00000050469"; gene_version "1"; gene_source "ensembl"; gene_biotype "protein_coding";	2782
14	13800001	13850001	14	ensembl	13819730	13824431	gene_id "ENSBTAG00000049356"; gene_version "1"; gene_source "ensembl"; gene_biotype "lncRNA";	4702
1	42300001	42350001	1	ensembl	42326818	42328486	gene_id "ENSBTAG00000048630"; gene_version "1"; gene_name "OR5AC31"; gene_source "ensembl"; gene_biotype "protein_coding";	1669
1	42300001	42350001	1	ensembl	42338393	42339320	gene_id "ENSBTAG00000052028"; gene_version "1"; gene_source "ensembl"; gene_biotype "pseudogene";	928
1	42700001	42750001	1	ensembl	42711857	42712786	gene_id "ENSBTAG00000049354"; gene_version "1"; gene_name "OR5K21"; gene_source "ensembl"; gene_biotype "protein_coding";	930
1	42700001	42750001	1	ensembl	42735409	42736335	gene_id "ENSBTAG00000053167"; gene_version "1"; gene_name "OR5K8"; gene_source "ensembl"; gene_biotype "protein_coding";	927
14	35550001	35600001	14	ensembl	35573943	35575232	gene_id "ENSBTAG00000048963"; gene_version "1"; gene_source "ensembl"; gene_biotype "protein_coding";	1290
14	750001	800001	14	ensembl	750608	753850	gene_id "ENSBTAG00000014610"; gene_version "4"; gene_name "GPAA1"; gene_source "ensembl"; gene_biotype "protein_coding";	3243
14	750001	800001	14	ensembl	755134	757010	gene_id "ENSBTAG00000014607"; gene_version "4"; gene_name "EXOSC4"; gene_source "ensembl"; gene_biotype "protein_coding";	1877
14	750001	800001	14	ensembl	765421	774581	gene_id "ENSBTAG00000017281"; gene_version "5"; gene_name "OPLAH"; gene_source "ensembl"; gene_biotype "protein_coding";	9161
14	750001	800001	14	ensembl	774643	776724	gene_id "ENSBTAG00000015040"; gene_version "6"; gene_name "SMPD5"; gene_source "ensembl"; gene_biotype "protein_coding";	2082
15	45850001	45900001	15	ensembl	45860548	45861501	gene_id "ENSBTAG00000050050"; gene_version "1"; gene_name "OR10A5G"; gene_source "ensembl"; gene_biotype "protein_coding";	954
15	45950001	46000001	15	ensembl	45960727	45966649	gene_id "ENSBTAG00000037603"; gene_version "3"; gene_source "ensembl"; gene_biotype "protein_coding";	5923
15	45950001	46000001	15	ensembl	45981879	45982816	gene_id "ENSBTAG00000053544"; gene_version "1"; gene_source "ensembl"; gene_biotype "pseudogene";	938
15	45950001	46000001	15	ensembl	45990806	45991732	gene_id "ENSBTAG00000036031"; gene_version "4"; gene_name "OR2D4"; gene_source "ensembl"; gene_biotype "protein_coding";	927
15	46000001	46050001	15	ensembl	46014079	46014990	gene_id "ENSBTAG00000055066"; gene_version "1"; gene_name "OR2D3G"; gene_source "ensembl"; gene_biotype "protein_coding";	912
15	46000001	46050001	15	ensembl	46024625	46025557	gene_id "ENSBTAG00000035675"; gene_version "3"; gene_name "OR2AG1E"; gene_source "ensembl"; gene_biotype "protein_coding";	933
15	46000001	46050001	15	ensembl	46029872	46029977	gene_id "ENSBTAG00000042988"; gene_version "2"; gene_name "U6"; gene_source "ensembl"; gene_biotype "snRNA";	106
15	46000001	46050001	15	ensembl	46033912	46034872	gene_id "ENSBTAG00000054618"; gene_version "1"; gene_source "ensembl"; gene_biotype "pseudogene";	961
15	46050001	46100001	15	ensembl	46052183	46053127	gene_id "ENSBTAG00000054851"; gene_version "1"; gene_name "OR2AG1G"; gene_source "ensembl"; gene_biotype "protein_coding";	945
15	46050001	46100001	15	ensembl	46071047	46071991	gene_id "ENSBTAG00000054261"; gene_version "1"; gene_name "OR2AG1"; gene_source "ensembl"; gene_biotype "protein_coding";	945
15	46050001	46100001	15	ensembl	46092886	46093818	gene_id "ENSBTAG00000047025"; gene_version "2"; gene_name "OR2AG2"; gene_source "ensembl"; gene_biotype "protein_coding";	933
15	46200001	46250001	15	ensembl	46229081	46235896	gene_id "ENSBTAG00000037937"; gene_version "3"; gene_source "ensembl"; gene_biotype "protein_coding";	6816
15	46250001	46300001	15	ensembl	46276833	46280671	gene_id "ENSBTAG00000049294"; gene_version "1"; gene_source "ensembl"; gene_biotype "protein_coding";	3839
15	46350001	46400001	15	ensembl	46361442	46362506	gene_id "ENSBTAG00000052878"; gene_version "1"; gene_source "ensembl"; gene_biotype "protein_coding";	1065
15	46350001	46400001	15	ensembl	46383577	46385081	gene_id "ENSBTAG00000024781"; gene_version "3"; gene_name "MRPL17"; gene_source "ensembl"; gene_biotype "protein_coding";	1505
15	48400001	48450001	15	ensembl	48411186	48413936	gene_id "ENSBTAG00000054499"; gene_version "1"; gene_source "ensembl"; gene_biotype "protein_coding";	2751
15	48400001	48450001	15	ensembl	48412408	48414036	gene_id "ENSBTAG00000038748"; gene_version "3"; gene_name "HBG"; gene_source "ensembl"; gene_biotype "protein_coding";	1629
15	48400001	48450001	15	ensembl	48424173	48425135	gene_id "ENSBTAG00000049166"; gene_version "1"; gene_name "OR51V1"; gene_source "ensembl"; gene_biotype "protein_coding";	963
15	48400001	48450001	15	ensembl	48437482	48438441	gene_id "ENSBTAG00000020673"; gene_version "6"; gene_name "OR52Z1"; gene_source "ensembl"; gene_biotype "protein_coding";	960
15	48450001	48500001	15	ensembl	48449821	48450759	gene_id "ENSBTAG00000051179"; gene_version "1"; gene_name "OR52A1C"; gene_source "ensembl"; gene_biotype "protein_coding";	758
15	48450001	48500001	15	ensembl	48490180	48495095	gene_id "ENSBTAG00000046378"; gene_version "2"; gene_name "OR52A5EP"; gene_source "ensembl"; gene_biotype "protein_coding";	4916
15	48550001	48600001	15	ensembl	48553545	48554495	gene_id "ENSBTAG00000049144"; gene_version "1"; gene_name "OR52A1"; gene_source "ensembl"; gene_biotype "protein_coding";	951
15	48550001	48600001	15	ensembl	48581789	48582739	gene_id "ENSBTAG00000050576"; gene_version "1"; gene_name "OR52A1F"; gene_source "ensembl"; gene_biotype "protein_coding";	951
15	48600001	48650001	15	ensembl	48602181	48603137	gene_id "ENSBTAG00000038679"; gene_version "3"; gene_name "OR52A5"; gene_source "ensembl"; gene_biotype "protein_coding";	957
15	48650001	48700001	15	ensembl	48669365	48670327	gene_id "ENSBTAG00000050860"; gene_version "1"; gene_name "OR51V1D"; gene_source "ensembl"; gene_biotype "protein_coding";	963
15	48650001	48700001	15	ensembl	48675985	48677409	gene_id "ENSBTAG00000047356"; gene_version "2"; gene_source "ensembl"; gene_biotype "protein_coding";	1425
15	48650001	48700001	15	ensembl	48690770	48691714	gene_id "ENSBTAG00000050805"; gene_version "1"; gene_name "OR51F5"; gene_source "ensembl"; gene_biotype "protein_coding";	945
15	50300001	50350001	15	ensembl	50310273	50311217	gene_id "ENSBTAG00000054011"; gene_version "1"; gene_name "OR51F23D"; gene_source "ensembl"; gene_biotype "protein_coding";	945
15	50300001	50350001	15	ensembl	50318301	50319263	gene_id "ENSBTAG00000008236"; gene_version "6"; gene_name "OR51E2"; gene_source "ensembl"; gene_biotype "protein_coding";	963
15	50300001	50350001	15	ensembl	50341558	50342520	gene_id "ENSBTAG00000049453"; gene_version "1"; gene_name "OR51A25"; gene_source "ensembl"; gene_biotype "protein_coding";	963
15	50600001	50650001	15	ensembl	50620087	50621040	gene_id "ENSBTAG00000040075"; gene_version "3"; gene_name "OR51R1"; gene_source "ensembl"; gene_biotype "protein_coding";	954
15	50600001	50650001	15	ensembl	50637416	50648514	gene_id "ENSBTAG00000013900"; gene_version "6"; gene_name "TRIM21"; gene_source "ensembl"; gene_biotype "protein_coding";	11099
15	50700001	50750001	15	ensembl	50731793	50735186	gene_id "ENSBTAG00000052975"; gene_version "1"; gene_source "ensembl"; gene_biotype "protein_coding";	3394
15	750001	800001	15	ensembl	764415	765347	gene_id "ENSBTAG00000052871"; gene_version "1"; gene_name "OR4C146"; gene_source "ensembl"; gene_biotype "protein_coding";	933
15	78350001	78400001	15	ensembl	78355104	78356114	gene_id "ENSBTAG00000048840"; gene_version "1"; gene_name "OR4A2B"; gene_source "ensembl"; gene_biotype "protein_coding";	1011
15	78350001	78400001	15	ensembl	78364680	78365606	gene_id "ENSBTAG00000048665"; gene_version "1"; gene_name "OR4C1"; gene_source "ensembl"; gene_biotype "protein_coding";	927
15	78350001	78400001	15	ensembl	78377150	78378076	gene_id "ENSBTAG00000052351"; gene_version "1"; gene_name "OR4C1J"; gene_source "ensembl"; gene_biotype "protein_coding";	927
16	37250001	37300001	16	ensembl	37241577	37284986	gene_id "ENSBTAG00000020755"; gene_version "6"; gene_name "SELP"; gene_source "ensembl"; gene_biotype "protein_coding";	34985
16	43150001	43200001	16	ensembl	43158594	43173975	gene_id "ENSBTAG00000013527"; gene_version "6"; gene_name "PGD"; gene_source "ensembl"; gene_biotype "protein_coding";	15382
16	43150001	43200001	16	ensembl	43195235	43198500	gene_id "ENSBTAG00000048790"; gene_version "1"; gene_source "ensembl"; gene_biotype "protein_coding";	3266
16	45150001	45200001	16	ensembl	45164201	45174307	gene_id "ENSBTAG00000049475"; gene_version "1"; gene_source "ensembl"; gene_biotype "lncRNA";	10107
16	45150001	45200001	16	ensembl	45175320	45183858	gene_id "ENSBTAG00000049941"; gene_version "1"; gene_source "ensembl"; gene_biotype "lncRNA";	8539
16	4800001	4850001	16	ensembl	4833621	4845097	gene_id "ENSBTAG00000018143"; gene_version "6"; gene_name "C16H1orf116"; gene_source "ensembl"; gene_biotype "protein_coding";	11477
16	5000001	5050001	16	ensembl	5004975	5021006	gene_id "ENSBTAG00000054751"; gene_version "1"; gene_source "ensembl"; gene_biotype "protein_coding";	16032
16	5050001	5100001	16	ensembl	5087364	5098716	gene_id "ENSBTAG00000039196"; gene_version "2"; gene_source "ensembl"; gene_biotype "protein_coding";	11353
16	79500001	79550001	16	ensembl	79497446	79515409	gene_id "ENSBTAG00000047972"; gene_version "2"; gene_name "INAVA"; gene_source "ensembl"; gene_biotype "protein_coding";	15408
16	79500001	79550001	16	ensembl	79521258	79540935	gene_id "ENSBTAG00000053707"; gene_version "1"; gene_source "ensembl"; gene_biotype "protein_coding";	19678
16	80450001	80500001	16	ensembl	80452399	80455108	gene_id "ENSBTAG00000049594"; gene_version "1"; gene_source "ensembl"; gene_biotype "lncRNA";	2710
17	14000001	14050001	17	ensembl	14019854	14032983	gene_id "ENSBTAG00000054798"; gene_version "1"; gene_source "ensembl"; gene_biotype "lncRNA";	13130
17	14100001	14150001	17	ensembl	14115218	14143540	gene_id "ENSBTAG00000047331"; gene_version "2"; gene_name "GYPB"; gene_source "ensembl"; gene_biotype "protein_coding";	28323
17	70950001	71000001	17	ensembl	70949587	70953164	gene_id "ENSBTAG00000031160"; gene_version "4"; gene_source "ensembl"; gene_biotype "protein_coding";	3163
17	70950001	71000001	17	ensembl	70979569	70990872	gene_id "ENSBTAG00000001005"; gene_version "5"; gene_name "ZNF280B"; gene_source "ensembl"; gene_biotype "protein_coding";	11304
17	71000001	71050001	17	ensembl	71014114	71018423	gene_id "ENSBTAG00000033890"; gene_version "4"; gene_name "PRAME"; gene_source "ensembl"; gene_biotype "protein_coding";	4310
17	71000001	71050001	17	ensembl	71036156	71036721	gene_id "ENSBTAG00000049563"; gene_version "1"; gene_source "ensembl"; gene_biotype "protein_coding";	566
18	22500001	22550001	18	ensembl	22546087	22546200	gene_id "ENSBTAG00000032615"; gene_version "2"; gene_name "5S_rRNA"; gene_source "ensembl"; gene_biotype "rRNA";	114
18	58100001	58150001	18	ensembl	58130183	58133216	gene_id "ENSBTAG00000046864"; gene_version "2"; gene_source "ensembl"; gene_biotype "protein_coding";	3034
18	61450001	61500001	18	ensembl	61467834	61478161	gene_id "ENSBTAG00000046961"; gene_version "2"; gene_source "ensembl"; gene_biotype "protein_coding";	10328
18	61450001	61500001	18	ensembl	61483464	61484576	gene_id "ENSBTAG00000051149"; gene_version "1"; gene_source "ensembl"; gene_biotype "protein_coding";	1113
18	61450001	61500001	18	ensembl	61486796	61488199	gene_id "ENSBTAG00000030416"; gene_version "4"; gene_source "ensembl"; gene_biotype "protein_coding";	1404
19	24100001	24150001	19	ensembl	24100010	24100315	gene_id "ENSBTAG00000054458"; gene_version "1"; gene_source "ensembl"; gene_biotype "protein_coding";	306
19	24100001	24150001	19	ensembl	24115817	24116896	gene_id "ENSBTAG00000037529"; gene_version "2"; gene_name "OR1R1"; gene_source "ensembl"; gene_biotype "protein_coding";	1080
19	24100001	24150001	19	ensembl	24119728	24120678	gene_id "ENSBTAG00000049018"; gene_version "1"; gene_name "OR1E1F"; gene_source "ensembl"; gene_biotype "protein_coding";	951
19	24100001	24150001	19	ensembl	24131679	24132623	gene_id "ENSBTAG00000049224"; gene_version "1"; gene_name "OR1E1H"; gene_source "ensembl"; gene_biotype "protein_coding";	945
19	24100001	24150001	19	ensembl	24139174	24140118	gene_id "ENSBTAG00000054200"; gene_version "1"; gene_name "OR1E2B"; gene_source "ensembl"; gene_biotype "protein_coding";	945
19	24100001	24150001	19	ensembl	24148321	24149265	gene_id "ENSBTAG00000054980"; gene_version "1"; gene_name "OR1E2"; gene_source "ensembl"; gene_biotype "protein_coding";	945
19	24150001	24200001	19	ensembl	24157583	24158527	gene_id "ENSBTAG00000050053"; gene_version "1"; gene_name "OR1E38"; gene_source "ensembl"; gene_biotype "protein_coding";	945
19	24150001	24200001	19	ensembl	24164068	24165009	gene_id "ENSBTAG00000047458"; gene_version "2"; gene_name "OR1E1I"; gene_source "ensembl"; gene_biotype "protein_coding";	942
19	24150001	24200001	19	ensembl	24170657	24171601	gene_id "ENSBTAG00000054966"; gene_version "1"; gene_name "OR1E1G"; gene_source "ensembl"; gene_biotype "protein_coding";	945
19	54000001	54050001	19	ensembl	54013443	54024053	gene_id "ENSBTAG00000019067"; gene_version "5"; gene_name "TMC8"; gene_source "ensembl"; gene_biotype "protein_coding";	10611
19	54000001	54050001	19	ensembl	54025900	54048017	gene_id "ENSBTAG00000018661"; gene_version "6"; gene_name "TMC6"; gene_source "ensembl"; gene_biotype "protein_coding";	22118
19	54000001	54050001	19	ensembl	54038763	54038841	gene_id "ENSBTAG00000044955"; gene_version "2"; gene_name "bta-mir-2348"; gene_source "ensembl"; gene_biotype "miRNA";	79
19	56850001	56900001	19	ensembl	56866880	56875156	gene_id "ENSBTAG00000050726"; gene_version "1"; gene_name "CD300H"; gene_source "ensembl"; gene_biotype "protein_coding";	8277
19	56850001	56900001	19	ensembl	56883894	56894884	gene_id "ENSBTAG00000008328"; gene_version "5"; gene_source "ensembl"; gene_biotype "protein_coding";	10991
19	8950001	9000001	19	ensembl	8977293	8978228	gene_id "ENSBTAG00000051687"; gene_version "1"; gene_name "OR4D2B"; gene_source "ensembl"; gene_biotype "protein_coding";	936
19	8950001	9000001	19	ensembl	8992973	8993908	gene_id "ENSBTAG00000053408"; gene_version "1"; gene_name "OR4D1B"; gene_source "ensembl"; gene_biotype "protein_coding";	936
19	9000001	9050001	19	ensembl	9020843	9021778	gene_id "ENSBTAG00000052644"; gene_version "1"; gene_name "OR4D2"; gene_source "ensembl"; gene_biotype "protein_coding";	936
19	9000001	9050001	19	ensembl	9033550	9034485	gene_id "ENSBTAG00000050939"; gene_version "1"; gene_name "OR4D1"; gene_source "ensembl"; gene_biotype "protein_coding";	936
19	9000001	9050001	19	ensembl	9044021	9044956	gene_id "ENSBTAG00000051648"; gene_version "1"; gene_name "OR4D2G"; gene_source "ensembl"; gene_biotype "protein_coding";	936
20	32900001	32950001	20	ensembl	32909490	32909666	gene_id "ENSBTAG00000049771"; gene_version "1"; gene_source "ensembl"; gene_biotype "protein_coding";	177
2	106550001	106600001	2	ensembl	106575924	106598631	gene_id "ENSBTAG00000003809"; gene_version "6"; gene_name "PLCD4"; gene_source "ensembl"; gene_biotype "protein_coding";	22708
2	121900001	121950001	2	ensembl	121894026	121924935	gene_id "ENSBTAG00000015715"; gene_version "6"; gene_name "SPOCD1"; gene_source "ensembl"; gene_biotype "protein_coding";	24934
2	132550001	132600001	2	ensembl	132561689	132574083	gene_id "ENSBTAG00000020499"; gene_version "6"; gene_source "ensembl"; gene_biotype "protein_coding";	12395
21	59750001	59800001	21	ensembl	59750531	59750604	gene_id "ENSBTAG00000044551"; gene_version "2"; gene_name "bta-mir-2284a"; gene_source "ensembl"; gene_biotype "miRNA";	74
22	100001	150001	22	ensembl	125359	137244	gene_id "ENSBTAG00000054457"; gene_version "1"; gene_source "ensembl"; gene_biotype "lncRNA";	11886
22	100001	150001	22	ensembl	141255	144841	gene_id "ENSBTAG00000049586"; gene_version "1"; gene_source "ensembl"; gene_biotype "protein_coding";	3587
22	15100001	15150001	22	ensembl	15108003	15116126	gene_id "ENSBTAG00000050413"; gene_version "1"; gene_source "ensembl"; gene_biotype "lncRNA";	8124
23	27100001	27150001	23	ensembl	27112294	27125633	gene_id "ENSBTAG00000048304"; gene_version "2"; gene_source "ensembl"; gene_biotype "protein_coding";	13340
23	27100001	27150001	23	ensembl	27139269	27146479	gene_id "ENSBTAG00000023563"; gene_version "5"; gene_source "ensembl"; gene_biotype "protein_coding";	7211
23	28050001	28100001	23	ensembl	28050110	28050216	gene_id "ENSBTAG00000054001"; gene_version "1"; gene_name "U6"; gene_source "ensembl"; gene_biotype "snRNA";	107
24	250001	300001	24	ensembl	269167	270132	gene_id "ENSBTAG00000050400"; gene_version "1"; gene_name "OR9M1D"; gene_source "ensembl"; gene_biotype "protein_coding";	966
24	250001	300001	24	ensembl	279769	280707	gene_id "ENSBTAG00000039564"; gene_version "2"; gene_name "OR5W29P"; gene_source "ensembl"; gene_biotype "pseudogene";	939
24	53800001	53850001	24	ensembl	53828285	53828391	gene_id "ENSBTAG00000042220"; gene_version "2"; gene_name "U6"; gene_source "ensembl"; gene_biotype "snRNA";	107
25	38850001	38900001	25	ensembl	38864946	38876699	gene_id "ENSBTAG00000050734"; gene_version "1"; gene_source "ensembl"; gene_biotype "lncRNA";	11754
25	40950001	41000001	25	ensembl	40971643	40975697	gene_id "ENSBTAG00000002480"; gene_version "6"; gene_name "NUDT1"; gene_source "ensembl"; gene_biotype "protein_coding";	4055
25	40950001	41000001	25	ensembl	40977160	40983409	gene_id "ENSBTAG00000002477"; gene_version "6"; gene_name "MRM2"; gene_source "ensembl"; gene_biotype "protein_coding";	6250
2	71150001	71200001	2	ensembl	71192388	71197568	gene_id "ENSBTAG00000009517"; gene_version "5"; gene_name "DBI"; gene_source "ensembl"; gene_biotype "protein_coding";	5181
27	38300001	38350001	27	ensembl	38318224	38318340	gene_id "ENSBTAG00000036777"; gene_version "2"; gene_name "5S_rRNA"; gene_source "ensembl"; gene_biotype "rRNA";	117
27	6400001	6450001	27	ensembl	6402839	6407152	gene_id "ENSBTAG00000051796"; gene_version "1"; gene_source "ensembl"; gene_biotype "protein_coding";	4314
27	6400001	6450001	27	ensembl	6432444	6433381	gene_id "ENSBTAG00000050419"; gene_version "1"; gene_source "ensembl"; gene_biotype "protein_coding";	938
27	6450001	6500001	27	ensembl	6475376	6477354	gene_id "ENSBTAG00000023157"; gene_version "4"; gene_source "ensembl"; gene_biotype "protein_coding";	1979
27	6500001	6550001	27	ensembl	6511471	6511939	gene_id "ENSBTAG00000049025"; gene_version "1"; gene_source "ensembl"; gene_biotype "protein_coding";	469
27	6750001	6800001	27	ensembl	6764467	6773396	gene_id "ENSBTAG00000052384"; gene_version "1"; gene_source "ensembl"; gene_biotype "protein_coding";	8930
27	6950001	7000001	27	ensembl	6956381	6964235	gene_id "ENSBTAG00000045649"; gene_version "2"; gene_name "DEFB"; gene_source "ensembl"; gene_biotype "protein_coding";	7855
27	6950001	7000001	27	ensembl	6962171	6964146	gene_id "ENSBTAG00000051241"; gene_version "1"; gene_source "ensembl"; gene_biotype "protein_coding";	1976
27	7000001	7050001	27	ensembl	6999901	7002317	gene_id "ENSBTAG00000050893"; gene_version "1"; gene_source "ensembl"; gene_biotype "pseudogene";	2316
27	7200001	7250001	27	ensembl	7220613	7228081	gene_id "ENSBTAG00000053057"; gene_version "1"; gene_source "ensembl"; gene_biotype "protein_coding";	7469
27	7200001	7250001	27	ensembl	7242644	7246187	gene_id "ENSBTAG00000052180"; gene_version "1"; gene_source "ensembl"; gene_biotype "lncRNA";	3544
27	7200001	7250001	27	ensembl	7246447	7248447	gene_id "ENSBTAG00000054366"; gene_version "1"; gene_source "ensembl"; gene_biotype "lncRNA";	2001
28	15400001	15450001	28	ensembl	15415504	15432426	gene_id "ENSBTAG00000050076"; gene_version "1"; gene_name "MRLN"; gene_source "ensembl"; gene_biotype "protein_coding";	16923
28	25350001	25400001	28	ensembl	25392603	25392706	gene_id "ENSBTAG00000042905"; gene_version "2"; gene_name "U6"; gene_source "ensembl"; gene_biotype "snRNA";	104
28	25550001	25600001	28	ensembl	25555682	25580735	gene_id "ENSBTAG00000001044"; gene_version "6"; gene_name "SUPV3L1"; gene_source "ensembl"; gene_biotype "protein_coding";	25054
2	87100001	87150001	2	ensembl	87144342	87144446	gene_id "ENSBTAG00000044781"; gene_version "2"; gene_name "5S_rRNA"; gene_source "ensembl"; gene_biotype "rRNA";	105
29	37800001	37850001	29	ensembl	37824655	37833543	gene_id "ENSBTAG00000048542"; gene_version "1"; gene_source "ensembl"; gene_biotype "protein_coding";	8889
29	38150001	38200001	29	ensembl	38151626	38158845	gene_id "ENSBTAG00000046038"; gene_version "2"; gene_source "ensembl"; gene_biotype "protein_coding";	7220
29	38200001	38250001	29	ensembl	38217865	38226700	gene_id "ENSBTAG00000053183"; gene_version "1"; gene_name "PAG4"; gene_source "ensembl"; gene_biotype "protein_coding";	8836
29	38300001	38350001	29	ensembl	38304543	38316831	gene_id "ENSBTAG00000048968"; gene_version "1"; gene_source "ensembl"; gene_biotype "pseudogene";	12289
29	38350001	38400001	29	ensembl	38376234	38386068	gene_id "ENSBTAG00000039970"; gene_version "3"; gene_name "PAG16"; gene_source "ensembl"; gene_biotype "protein_coding";	9835
29	38400001	38450001	29	ensembl	38428593	38437767	gene_id "ENSBTAG00000050440"; gene_version "1"; gene_name "PAG20"; gene_source "ensembl"; gene_biotype "protein_coding";	9175
29	38450001	38500001	29	ensembl	38474554	38483630	gene_id "ENSBTAG00000040340"; gene_version "2"; gene_name "PAG21"; gene_source "ensembl"; gene_biotype "protein_coding";	9077
29	38600001	38650001	29	ensembl	38604843	38614221	gene_id "ENSBTAG00000054180"; gene_version "1"; gene_name "PAG1"; gene_source "ensembl"; gene_biotype "protein_coding";	9379
29	38600001	38650001	29	ensembl	38647412	38650395	gene_id "ENSBTAG00000048202"; gene_version "2"; gene_source "ensembl"; gene_biotype "protein_coding";	2590
29	38650001	38700001	29	ensembl	38684887	38693885	gene_id "ENSBTAG00000054803"; gene_version "1"; gene_name "PAG19"; gene_source "ensembl"; gene_biotype "protein_coding";	8999
29	38750001	38800001	29	ensembl	38750721	38759895	gene_id "ENSBTAG00000051196"; gene_version "1"; gene_source "ensembl"; gene_biotype "protein_coding";	9175
29	38850001	38900001	29	ensembl	38854881	38864063	gene_id "ENSBTAG00000047892"; gene_version "2"; gene_name "MGC157408"; gene_source "ensembl"; gene_biotype "protein_coding";	9183
29	38900001	38950001	29	ensembl	38929194	38937414	gene_id "ENSBTAG00000035736"; gene_version "4"; gene_source "ensembl"; gene_biotype "protein_coding";	8221
29	39100001	39150001	29	ensembl	39124148	39133288	gene_id "ENSBTAG00000037784"; gene_version "2"; gene_name "MGC157405"; gene_source "ensembl"; gene_biotype "protein_coding";	9141
29	39100001	39150001	29	ensembl	39134489	39134770	gene_id "ENSBTAG00000054470"; gene_version "1"; gene_source "ensembl"; gene_biotype "protein_coding";	282
2	99800001	99850001	2	ensembl	99840653	99841243	gene_id "ENSBTAG00000005239"; gene_version "6"; gene_source "ensembl"; gene_biotype "protein_coding";	591
3	11700001	11750001	3	ensembl	11698349	11717375	gene_id "ENSBTAG00000038426"; gene_version "3"; gene_name "CD1B"; gene_source "ensembl"; gene_biotype "protein_coding";	17374
3	11700001	11750001	3	ensembl	11722013	11725250	gene_id "ENSBTAG00000039189"; gene_version "3"; gene_source "ensembl"; gene_biotype "protein_coding";	3238
3	11700001	11750001	3	ensembl	11746000	11749447	gene_id "ENSBTAG00000022893"; gene_version "3"; gene_source "ensembl"; gene_biotype "protein_coding";	3448
3	11750001	11800001	3	ensembl	11767485	11772652	gene_id "ENSBTAG00000038502"; gene_version "3"; gene_source "ensembl"; gene_biotype "protein_coding";	5168
3	11750001	11800001	3	ensembl	11769505	11770927	gene_id "ENSBTAG00000048613"; gene_version "1"; gene_source "ensembl"; gene_biotype "protein_coding";	1423
3	13350001	13400001	3	ensembl	13352587	13381774	gene_id "ENSBTAG00000050921"; gene_version "1"; gene_source "ensembl"; gene_biotype "lncRNA";	29188
3	13500001	13550001	3	ensembl	13500082	13506052	gene_id "ENSBTAG00000049942"; gene_version "1"; gene_source "ensembl"; gene_biotype "lncRNA";	5971
3	13500001	13550001	3	ensembl	13522686	13526418	gene_id "ENSBTAG00000053563"; gene_version "1"; gene_source "ensembl"; gene_biotype "lncRNA";	3733
3	17900001	17950001	3	ensembl	17924015	17931004	gene_id "ENSBTAG00000055126"; gene_version "1"; gene_name "LCE1B"; gene_source "ensembl"; gene_biotype "protein_coding";	6990
3	17900001	17950001	3	ensembl	17938335	17945358	gene_id "ENSBTAG00000052594"; gene_version "1"; gene_source "ensembl"; gene_biotype "protein_coding";	7024
3	18300001	18350001	3	ensembl	18339337	18345396	gene_id "ENSBTAG00000054258"; gene_version "1"; gene_source "ensembl"; gene_biotype "protein_coding";	6060
3	22650001	22700001	3	ensembl	22677607	22677804	gene_id "ENSBTAG00000052039"; gene_version "1"; gene_source "ensembl"; gene_biotype "protein_coding";	198
3	22650001	22700001	3	ensembl	22688268	22688693	gene_id "ENSBTAG00000049899"; gene_version "1"; gene_source "ensembl"; gene_biotype "pseudogene";	426
3	22750001	22800001	3	ensembl	22767321	22776664	gene_id "ENSBTAG00000017316"; gene_version "5"; gene_source "ensembl"; gene_biotype "protein_coding";	9344
3	27450001	27500001	3	ensembl	27474900	27478019	gene_id "ENSBTAG00000015067"; gene_version "4"; gene_name "NHLH2"; gene_source "ensembl"; gene_biotype "protein_coding";	3120
3	27950001	28000001	3	ensembl	27948940	28007027	gene_id "ENSBTAG00000007446"; gene_version "5"; gene_name "NGF"; gene_source "ensembl"; gene_biotype "protein_coding";	50000
3	54550001	54600001	3	ensembl	54583803	54594324	gene_id "ENSBTAG00000031186"; gene_version "4"; gene_name "GBP6"; gene_source "ensembl"; gene_biotype "protein_coding";	10522
3	54600001	54650001	3	ensembl	54620770	54626951	gene_id "ENSBTAG00000024272"; gene_version "4"; gene_source "ensembl"; gene_biotype "protein_coding";	6182
3	55700001	55750001	3	ensembl	55711861	55711966	gene_id "ENSBTAG00000044611"; gene_version "2"; gene_name "U6"; gene_source "ensembl"; gene_biotype "snRNA";	106
3	78500001	78550001	3	ensembl	78520247	78523226	gene_id "ENSBTAG00000003850"; gene_version "3"; gene_name "INSL5"; gene_source "ensembl"; gene_biotype "protein_coding";	2980
4	113000001	113050001	4	ensembl	113007779	113011711	gene_id "ENSBTAG00000053452"; gene_version "1"; gene_source "ensembl"; gene_biotype "protein_coding";	3933
4	113050001	113100001	4	ensembl	113066865	113074368	gene_id "ENSBTAG00000046257"; gene_version "2"; gene_name "GIMAP4"; gene_source "ensembl"; gene_biotype "protein_coding";	7504
4	113100001	113150001	4	ensembl	113112102	113120508	gene_id "ENSBTAG00000030940"; gene_version "3"; gene_name "GIMAP7"; gene_source "ensembl"; gene_biotype "protein_coding";	8407
4	113100001	113150001	4	ensembl	113131167	113139056	gene_id "ENSBTAG00000040331"; gene_version "2"; gene_source "ensembl"; gene_biotype "protein_coding";	7890
4	113150001	113200001	4	ensembl	113192316	113193196	gene_id "ENSBTAG00000011240"; gene_version "6"; gene_source "ensembl"; gene_biotype "pseudogene";	881
4	113200001	113250001	4	ensembl	113233116	113240464	gene_id "ENSBTAG00000054649"; gene_version "1"; gene_source "ensembl"; gene_biotype "protein_coding";	7349
4	113250001	113300001	4	ensembl	113262253	113268350	gene_id "ENSBTAG00000050052"; gene_version "1"; gene_source "ensembl"; gene_biotype "protein_coding";	6098
4	113250001	113300001	4	ensembl	113276469	113287212	gene_id "ENSBTAG00000008550"; gene_version "5"; gene_name "GIMAP7"; gene_source "ensembl"; gene_biotype "protein_coding";	10744
4	14450001	14500001	4	ensembl	14463630	14466823	gene_id "ENSBTAG00000054132"; gene_version "1"; gene_source "ensembl"; gene_biotype "protein_coding";	3194
4	40250001	40300001	4	ensembl	40288475	40291133	gene_id "ENSBTAG00000054922"; gene_version "1"; gene_source "ensembl"; gene_biotype "pseudogene";	2659
4	65600001	65650001	4	ensembl	65603906	65608037	gene_id "ENSBTAG00000001448"; gene_version "5"; gene_name "INMT"; gene_source "ensembl"; gene_biotype "protein_coding";	4132
4	72850001	72900001	4	ensembl	72859093	72862341	gene_id "ENSBTAG00000050357"; gene_version "1"; gene_source "ensembl"; gene_biotype "lncRNA";	3249
4	73100001	73150001	4	ensembl	73110833	73110941	gene_id "ENSBTAG00000042914"; gene_version "2"; gene_name "U6"; gene_source "ensembl"; gene_biotype "snRNA";	109
5	101900001	101950001	5	ensembl	101922337	101923994	gene_id "ENSBTAG00000054128"; gene_version "1"; gene_source "ensembl"; gene_biotype "protein_coding";	1658
5	102850001	102900001	5	ensembl	102892712	102893341	gene_id "ENSBTAG00000050301"; gene_version "1"; gene_source "ensembl"; gene_biotype "protein_coding";	630
5	102950001	103000001	5	ensembl	102975552	102976160	gene_id "ENSBTAG00000051940"; gene_version "1"; gene_source "ensembl"; gene_biotype "pseudogene";	609
5	31650001	31700001	5	ensembl	31692847	31693776	gene_id "ENSBTAG00000051820"; gene_version "1"; gene_name "OR8S26"; gene_source "ensembl"; gene_biotype "protein_coding";	930
5	52550001	52600001	5	ensembl	52575764	52576204	gene_id "ENSBTAG00000040344"; gene_version "3"; gene_source "ensembl"; gene_biotype "protein_coding";	441
5	57700001	57750001	5	ensembl	57724117	57725043	gene_id "ENSBTAG00000048372"; gene_version "1"; gene_name "OR6C4"; gene_source "ensembl"; gene_biotype "protein_coding";	927
5	57700001	57750001	5	ensembl	57740889	57741833	gene_id "ENSBTAG00000049847"; gene_version "1"; gene_name "OR6C288"; gene_source "ensembl"; gene_biotype "protein_coding";	945
5	57750001	57800001	5	ensembl	57787718	57788656	gene_id "ENSBTAG00000052662"; gene_version "1"; gene_name "OR6C264"; gene_source "ensembl"; gene_biotype "protein_coding";	939
5	57850001	57900001	5	ensembl	57855480	57856406	gene_id "ENSBTAG00000052908"; gene_version "1"; gene_name "OR6C4C"; gene_source "ensembl"; gene_biotype "protein_coding";	927
5	57850001	57900001	5	ensembl	57878122	57879057	gene_id "ENSBTAG00000021122"; gene_version "6"; gene_name "OR6C38"; gene_source "ensembl"; gene_biotype "protein_coding";	936
5	57900001	57950001	5	ensembl	57908786	57909721	gene_id "ENSBTAG00000053821"; gene_version "1"; gene_name "OR6C2F"; gene_source "ensembl"; gene_biotype "protein_coding";	936
5	57900001	57950001	5	ensembl	57924954	57925916	gene_id "ENSBTAG00000052453"; gene_version "1"; gene_name "OR6C281"; gene_source "ensembl"; gene_biotype "protein_coding";	963
5	58150001	58200001	5	ensembl	58179582	58180520	gene_id "ENSBTAG00000046778"; gene_version "2"; gene_name "OR6C35"; gene_source "ensembl"; gene_biotype "protein_coding";	939
5	58400001	58450001	5	ensembl	58418220	58419158	gene_id "ENSBTAG00000049219"; gene_version "1"; gene_name "OR6C1R"; gene_source "ensembl"; gene_biotype "protein_coding";	939
5	58400001	58450001	5	ensembl	58448566	58449501	gene_id "ENSBTAG00000051274"; gene_version "1"; gene_name "OR6C280"; gene_source "ensembl"; gene_biotype "protein_coding";	936
5	58500001	58550001	5	ensembl	58516084	58517061	gene_id "ENSBTAG00000006313"; gene_version "6"; gene_name "OR6C76"; gene_source "ensembl"; gene_biotype "protein_coding";	978
5	58550001	58600001	5	ensembl	58550539	58551477	gene_id "ENSBTAG00000053837"; gene_version "1"; gene_name "OR6C75"; gene_source "ensembl"; gene_biotype "protein_coding";	939
5	58550001	58600001	5	ensembl	58594819	58595757	gene_id "ENSBTAG00000049581"; gene_version "1"; gene_name "OR6C1Q"; gene_source "ensembl"; gene_biotype "protein_coding";	939
5	58850001	58900001	5	ensembl	58854800	58855759	gene_id "ENSBTAG00000050381"; gene_version "1"; gene_name "OR6C1N"; gene_source "ensembl"; gene_biotype "protein_coding";	960
5	58850001	58900001	5	ensembl	58878862	58879806	gene_id "ENSBTAG00000049213"; gene_version "1"; gene_source "ensembl"; gene_biotype "protein_coding";	945
5	58850001	58900001	5	ensembl	58889511	58890449	gene_id "ENSBTAG00000054097"; gene_version "1"; gene_name "OR6C5"; gene_source "ensembl"; gene_biotype "protein_coding";	939
5	58900001	58950001	5	ensembl	58916500	58917462	gene_id "ENSBTAG00000049016"; gene_version "1"; gene_name "OR6C1S"; gene_source "ensembl"; gene_biotype "protein_coding";	963
5	58900001	58950001	5	ensembl	58924061	58925038	gene_id "ENSBTAG00000045922"; gene_version "2"; gene_name "OR6C3"; gene_source "ensembl"; gene_biotype "protein_coding";	978
5	58900001	58950001	5	ensembl	58935476	58936415	gene_id "ENSBTAG00000048168"; gene_version "2"; gene_source "ensembl"; gene_biotype "pseudogene";	940
5	58900001	58950001	5	ensembl	58939691	58940650	gene_id "ENSBTAG00000053702"; gene_version "1"; gene_name "OR6C7"; gene_source "ensembl"; gene_biotype "protein_coding";	960
5	59300001	59350001	5	ensembl	59304450	59305400	gene_id "ENSBTAG00000039756"; gene_version "3"; gene_name "OR10A7"; gene_source "ensembl"; gene_biotype "protein_coding";	951
5	59300001	59350001	5	ensembl	59320329	59321321	gene_id "ENSBTAG00000049751"; gene_version "1"; gene_name "OR10U1"; gene_source "ensembl"; gene_biotype "protein_coding";	993
5	59300001	59350001	5	ensembl	59326016	59327008	gene_id "ENSBTAG00000053229"; gene_version "1"; gene_name "OR10U5"; gene_source "ensembl"; gene_biotype "protein_coding";	993
5	59300001	59350001	5	ensembl	59331705	59332697	gene_id "ENSBTAG00000053772"; gene_version "1"; gene_name "OR10U1B"; gene_source "ensembl"; gene_biotype "protein_coding";	993
5	59650001	59700001	5	ensembl	59658165	59661271	gene_id "ENSBTAG00000046317"; gene_version "2"; gene_name "OR9K2"; gene_source "ensembl"; gene_biotype "protein_coding";	3107
5	59650001	59700001	5	ensembl	59680315	59681292	gene_id "ENSBTAG00000053957"; gene_version "1"; gene_name "OR9K15"; gene_source "ensembl"; gene_biotype "protein_coding";	978
5	59700001	59750001	5	ensembl	59723790	59724731	gene_id "ENSBTAG00000048994"; gene_version "1"; gene_name "OR9K1"; gene_source "ensembl"; gene_biotype "protein_coding";	942
5	59700001	59750001	5	ensembl	59745045	59746001	gene_id "ENSBTAG00000049374"; gene_version "1"; gene_name "OR9K2F"; gene_source "ensembl"; gene_biotype "protein_coding";	957
5	59750001	59800001	5	ensembl	59767194	59768172	gene_id "ENSBTAG00000049680"; gene_version "1"; gene_name "OR9K7"; gene_source "ensembl"; gene_biotype "pseudogene";	979
5	59800001	59850001	5	ensembl	59800152	59801093	gene_id "ENSBTAG00000049342"; gene_version "1"; gene_name "OR9K1B"; gene_source "ensembl"; gene_biotype "protein_coding";	942
5	74600001	74650001	5	ensembl	74600517	74612469	gene_id "ENSBTAG00000040244"; gene_version "3"; gene_name "APOL3"; gene_source "ensembl"; gene_biotype "protein_coding";	11953
5	74600001	74650001	5	ensembl	74623518	74628935	gene_id "ENSBTAG00000012192"; gene_version "6"; gene_source "ensembl"; gene_biotype "protein_coding";	5418
6	24950001	25000001	6	ensembl	24975010	24980385	gene_id "ENSBTAG00000046333"; gene_version "2"; gene_name "C6H4orf54"; gene_source "ensembl"; gene_biotype "protein_coding";	5376
6	6400001	6450001	6	ensembl	6435122	6444715	gene_id "ENSBTAG00000055099"; gene_version "1"; gene_source "ensembl"; gene_biotype "lncRNA";	9594
6	70550001	70600001	6	ensembl	70557421	70557527	gene_id "ENSBTAG00000054264"; gene_version "1"; gene_name "U6"; gene_source "ensembl"; gene_biotype "snRNA";	107
6	7250001	7300001	6	ensembl	7252645	7252800	gene_id "ENSBTAG00000034844"; gene_version "2"; gene_source "ensembl"; gene_biotype "protein_coding";	156
6	7850001	7900001	6	ensembl	7869662	7870042	gene_id "ENSBTAG00000034849"; gene_version "4"; gene_source "ensembl"; gene_biotype "protein_coding";	381
7	10200001	10250001	7	ensembl	10208213	10209202	gene_id "ENSBTAG00000052468"; gene_version "1"; gene_name "OR7A116"; gene_source "ensembl"; gene_biotype "protein_coding";	990
7	10200001	10250001	7	ensembl	10235028	10235383	gene_id "ENSBTAG00000052986"; gene_version "1"; gene_source "ensembl"; gene_biotype "protein_coding";	356
7	13600001	13650001	7	ensembl	13617639	13621930	gene_id "ENSBTAG00000016077"; gene_version "4"; gene_name "ZNF317"; gene_source "ensembl"; gene_biotype "protein_coding";	4292
7	13600001	13650001	7	ensembl	13635171	13636109	gene_id "ENSBTAG00000053384"; gene_version "1"; gene_name "OR7H3"; gene_source "ensembl"; gene_biotype "protein_coding";	939
7	13600001	13650001	7	ensembl	13648564	13649502	gene_id "ENSBTAG00000035396"; gene_version "4"; gene_name "OR7D2"; gene_source "ensembl"; gene_biotype "protein_coding";	939
7	13650001	13700001	7	ensembl	13663206	13663547	gene_id "ENSBTAG00000054941"; gene_version "1"; gene_source "ensembl"; gene_biotype "protein_coding";	342
7	13650001	13700001	7	ensembl	13697483	13698416	gene_id "ENSBTAG00000048663"; gene_version "1"; gene_name "OR7H5P"; gene_source "ensembl"; gene_biotype "pseudogene";	934
7	13700001	13750001	7	ensembl	13731626	13732564	gene_id "ENSBTAG00000035395"; gene_version "4"; gene_name "OR7E201"; gene_source "ensembl"; gene_biotype "protein_coding";	939
7	13750001	13800001	7	ensembl	13762762	13769861	gene_id "ENSBTAG00000039809"; gene_version "3"; gene_source "ensembl"; gene_biotype "protein_coding";	7100
7	13750001	13800001	7	ensembl	13792764	13793783	gene_id "ENSBTAG00000048574"; gene_version "1"; gene_source "ensembl"; gene_biotype "protein_coding";	1020
7	13800001	13850001	7	ensembl	13809920	13823368	gene_id "ENSBTAG00000054251"; gene_version "1"; gene_name "OR7E200"; gene_source "ensembl"; gene_biotype "protein_coding";	13449
7	13800001	13850001	7	ensembl	13825691	13827061	gene_id "ENSBTAG00000046808"; gene_version "2"; gene_source "ensembl"; gene_biotype "protein_coding";	1371
7	13800001	13850001	7	ensembl	13847280	13848287	gene_id "ENSBTAG00000040482"; gene_version "3"; gene_name "OR7E202"; gene_source "ensembl"; gene_biotype "protein_coding";	1008
7	13850001	13900001	7	ensembl	13877024	13878013	gene_id "ENSBTAG00000054866"; gene_version "1"; gene_source "ensembl"; gene_biotype "protein_coding";	990
7	17350001	17400001	7	ensembl	17376520	17376809	gene_id "ENSBTAG00000049797"; gene_version "1"; gene_source "ensembl"; gene_biotype "protein_coding";	290
7	52150001	52200001	7	ensembl	52169913	52172369	gene_id "ENSBTAG00000037885"; gene_version "3"; gene_name "PCDHB1"; gene_source "ensembl"; gene_biotype "protein_coding";	2457
7	52150001	52200001	7	ensembl	52176550	52177263	gene_id "ENSBTAG00000045858"; gene_version "2"; gene_source "ensembl"; gene_biotype "processed_pseudogene";	714
7	52200001	52250001	7	ensembl	52210138	52225922	gene_id "ENSBTAG00000053160"; gene_version "1"; gene_source "ensembl"; gene_biotype "protein_coding";	15785
7	52300001	52350001	7	ensembl	52307777	52309917	gene_id "ENSBTAG00000054343"; gene_version "1"; gene_source "ensembl"; gene_biotype "pseudogene";	2141
7	52300001	52350001	7	ensembl	52317358	52352399	gene_id "ENSBTAG00000050840"; gene_version "1"; gene_source "ensembl"; gene_biotype "protein_coding";	32644
7	7100001	7150001	7	ensembl	7106520	7111141	gene_id "ENSBTAG00000018736"; gene_version "6"; gene_name "OR10H1G"; gene_source "ensembl"; gene_biotype "protein_coding";	4622
7	7100001	7150001	7	ensembl	7136785	7137738	gene_id "ENSBTAG00000053255"; gene_version "1"; gene_name "OR10H4"; gene_source "ensembl"; gene_biotype "protein_coding";	954
7	8450001	8500001	7	ensembl	8473254	8474219	gene_id "ENSBTAG00000051313"; gene_version "1"; gene_name "OR7A93"; gene_source "ensembl"; gene_biotype "protein_coding";	966
7	8450001	8500001	7	ensembl	8497991	8498986	gene_id "ENSBTAG00000052216"; gene_version "1"; gene_name "OR7A76"; gene_source "ensembl"; gene_biotype "protein_coding";	996
7	9000001	9050001	7	ensembl	9044558	9045553	gene_id "ENSBTAG00000051984"; gene_version "1"; gene_name "OR7A75"; gene_source "ensembl"; gene_biotype "protein_coding";	996
7	9050001	9100001	7	ensembl	9076252	9077217	gene_id "ENSBTAG00000053236"; gene_version "1"; gene_name "OR7A90"; gene_source "ensembl"; gene_biotype "protein_coding";	966
7	9100001	9150001	7	ensembl	9126371	9127303	gene_id "ENSBTAG00000054146"; gene_version "1"; gene_name "OR7A79"; gene_source "ensembl"; gene_biotype "protein_coding";	933
7	9600001	9650001	7	ensembl	9613339	9614292	gene_id "ENSBTAG00000052651"; gene_version "1"; gene_name "OR7A99"; gene_source "ensembl"; gene_biotype "protein_coding";	954
7	9600001	9650001	7	ensembl	9634243	9635277	gene_id "ENSBTAG00000052812"; gene_version "1"; gene_name "OR7A97"; gene_source "ensembl"; gene_biotype "protein_coding";	1035
8	89100001	89150001	8	ensembl	89122679	89135893	gene_id "ENSBTAG00000011374"; gene_version "6"; gene_name "S1PR3"; gene_source "ensembl"; gene_biotype "protein_coding";	13215
8	93850001	93900001	8	ensembl	93892906	93895098	gene_id "ENSBTAG00000047350"; gene_version "2"; gene_name "TOPORSL"; gene_source "ensembl"; gene_biotype "protein_coding";	2193
8	94100001	94150001	8	ensembl	94112858	94153724	gene_id "ENSBTAG00000050829"; gene_version "1"; gene_source "ensembl"; gene_biotype "protein_coding";	37144
8	94150001	94200001	8	ensembl	94165513	94166469	gene_id "ENSBTAG00000052864"; gene_version "1"; gene_name "OR13C2E"; gene_source "ensembl"; gene_biotype "protein_coding";	957
8	94200001	94250001	8	ensembl	94215358	94216314	gene_id "ENSBTAG00000053491"; gene_version "1"; gene_name "OR13C2D"; gene_source "ensembl"; gene_biotype "protein_coding";	957
8	94200001	94250001	8	ensembl	94248419	94249366	gene_id "ENSBTAG00000016173"; gene_version "6"; gene_name "OR13F1B"; gene_source "ensembl"; gene_biotype "protein_coding";	948
8	94250001	94300001	8	ensembl	94262676	94263632	gene_id "ENSBTAG00000050464"; gene_version "1"; gene_name "OR13C2"; gene_source "ensembl"; gene_biotype "protein_coding";	957
8	94250001	94300001	8	ensembl	94282767	94283720	gene_id "ENSBTAG00000000145"; gene_version "6"; gene_name "OR13D2"; gene_source "ensembl"; gene_biotype "protein_coding";	954
8	94300001	94350001	8	ensembl	94311890	94312846	gene_id "ENSBTAG00000052019"; gene_version "1"; gene_name "OR13C2C"; gene_source "ensembl"; gene_biotype "protein_coding";	957
9	84700001	84750001	9	ensembl	84721763	84734062	gene_id "ENSBTAG00000038112"; gene_version "3"; gene_source "ensembl"; gene_biotype "protein_coding";	12300
9	87050001	87100001	9	ensembl	87049719	87056668	gene_id "ENSBTAG00000047902"; gene_version "2"; gene_name "ULBP21"; gene_source "ensembl"; gene_biotype "protein_coding";	6667
9	87100001	87150001	9	ensembl	87121408	87122942	gene_id "ENSBTAG00000038891"; gene_version "3"; gene_source "ensembl"; gene_biotype "protein_coding";	1535
9	87150001	87200001	9	ensembl	87151124	87154450	gene_id "ENSBTAG00000052230"; gene_version "1"; gene_source "ensembl"; gene_biotype "protein_coding";	3327
9	87150001	87200001	9	ensembl	87170608	87183814	gene_id "ENSBTAG00000024751"; gene_version "5"; gene_name "ULBP17"; gene_source "ensembl"; gene_biotype "protein_coding";	13207
9	87200001	87250001	9	ensembl	87207805	87226372	gene_id "ENSBTAG00000036061"; gene_version "4"; gene_source "ensembl"; gene_biotype "protein_coding";	18568
9	87200001	87250001	9	ensembl	87224033	87225536	gene_id "ENSBTAG00000050143"; gene_version "1"; gene_source "ensembl"; gene_biotype "protein_coding";	1504
9	87200001	87250001	9	ensembl	87236522	87247606	gene_id "ENSBTAG00000039329"; gene_version "3"; gene_name "RAET1G"; gene_source "ensembl"; gene_biotype "protein_coding";	11085

## Sheet: Table S4
Table S4. Results of GO enrichment analysis of candidate genes in selection signatures.
GO ID	Term_name	Term_id	Adjusted p value	Fold enrichment
GO:MF	aspartic-type endopeptidase activity	GO:0004190	2.79e-14	33.88
GO:MF	aspartic-type peptidase activity	GO:0070001	3.48e-14	33.35
GO:MF	olfactory receptor activity	GO:0004984	2.75e-05	3.94
GO:MF	exogenous lipid antigen binding	GO:0030884	0.000282	54.73
GO:MF	endogenous lipid antigen binding	GO:0030883	0.000282	54.73
GO:MF	lipid antigen binding	GO:0030882	0.000282	54.73
GO:MF	lipopeptide binding	GO:0071723	0.000767	43.78
GO:MF	endopeptidase activity	GO:0004175	0.00113	4.9
GO:MF	G protein-coupled receptor activity	GO:0004930	0.00126	2.91
GO:BP	antigen processing and presentation via MHC class Ib	GO:0002475	5.54e-09	47.66
GO:BP	antigen processing and presentation of endogenous antigen	GO:0019883	2.95e-08	39.49
GO:BP	positive regulation of T cell mediated cytotoxicity	GO:0001916	9.41e-08	34.55
GO:BP	sensory perception of smell	GO:0007608	2.28e-07	5.22
GO:BP	regulation of T cell mediated cytotoxicity	GO:0001914	2.58e-07	30.71
GO:BP	sensory perception of chemical stimulus	GO:0007606	2.93e-07	4.89
GO:BP	T cell mediated cytotoxicity	GO:0001913	6.26e-07	27.64
GO:BP	detection of chemical stimulus involved in sensory perception of smell	GO:0050911	9.35e-07	5.11
GO:BP	detection of chemical stimulus involved in sensory perception	GO:0050907	2.27e-06	4.86
GO:BP	positive regulation of T cell mediated immunity	GO:0002711	3.26e-06	22.66
GO:BP	detection of chemical stimulus	GO:0009593	3.81e-06	4.72
GO:BP	positive regulation of leukocyte mediated cytotoxicity	GO:0001912	7.02e-06	20.63
GO:BP	detection of stimulus involved in sensory perception	GO:0050906	7.33e-06	4.55
GO:BP	cell killing	GO:0001906	1.25e-05	12.34
GO:BP	positive regulation of cell killing	GO:0031343	1.26e-05	19.2
GO:BP	regulation of T cell mediated immunity	GO:0002709	2.16e-05	17.95
GO:BP	regulation of leukocyte mediated cytotoxicity	GO:0001910	3.24e-05	17.06
GO:BP	detection of stimulus	GO:0051606	3.51e-05	4.16
GO:BP	regulation of cell killing	GO:0031341	6.25e-05	15.71
GO:BP	sensory perception	GO:0007600	6.57e-05	3.68
GO:BP	T cell mediated immunity	GO:0002456	0.000114	14.55
GO:BP	antigen processing and presentation	GO:0019882	0.000185	13.68
GO:BP	positive regulation of adaptive immune response based on somatic recombination of immune receptors built from immunoglobulin superfamily domains	GO:0002824	0.000185	13.68
GO:BP	positive regulation of adaptive immune response	GO:0002821	0.00025	13.16
GO:BP	leukocyte mediated cytotoxicity	GO:0001909	0.000311	12.8
GO:BP	positive regulation of lymphocyte mediated immunity	GO:0002708	0.000385	12.45
GO:BP	antigen processing and presentation, endogenous lipid antigen via MHC class Ib	GO:0048006	0.000746	57.59
GO:BP	positive regulation of leukocyte mediated immunity	GO:0002705	0.000959	11.06
GO:BP	antigen processing and presentation, exogenous lipid antigen via MHC class Ib	GO:0048007	0.00107	53.16
GO:BP	antigen processing and presentation of lipid antigen via MHC class Ib	GO:0048003	0.00107	53.16
GO:BP	regulation of adaptive immune response based on somatic recombination of immune receptors built from immunoglobulin superfamily domains	GO:0002822	0.00266	9.67
GO:BP	antigen processing and presentation of endogenous peptide antigen via MHC class I via ER pathway, TAP-independent	GO:0002486	0.00269	43.19
GO:BP	antigen processing and presentation of endogenous peptide antigen via MHC class I via ER pathway	GO:0002484	0.00269	43.19
GO:BP	antigen processing and presentation of peptide antigen via MHC class Ib	GO:0002428	0.00269	43.19
GO:BP	antigen processing and presentation of endogenous peptide antigen via MHC class Ib	GO:0002476	0.00269	43.19
GO:BP	positive regulation of immune effector process	GO:0002699	0.0028	8.02
GO:BP	nervous system process	GO:0050877	0.00305	2.87
GO:BP	regulation of lymphocyte mediated immunity	GO:0002706	0.00344	9.34
GO:BP	regulation of adaptive immune response	GO:0002819	0.0042	9.09
GO:BP	immune response	GO:0006955	0.00761	2.89
GO:BP	antigen processing and presentation of endogenous peptide antigen via MHC class I	GO:0019885	0.00866	32.91
GO:BP	antigen processing and presentation of endogenous peptide antigen	GO:0002483	0.0105	31.41
GO:BP	antimicrobial humoral response	GO:0019730	0.011	12.8
GO:BP	regulation of leukocyte mediated immunity	GO:0002703	0.0201	7.35
GO:BP	antigen processing and presentation of peptide antigen via MHC class I	GO:0002474	0.0332	23.83
GO:CC	extracellular space	GO:0005615	0.000902	3.09
GO:CC	extracellular region	GO:0005576	0.00135	2.66
GO:CC	plasma membrane	GO:0005886	0.00254	1.83
GO:CC	external side of plasma membrane	GO:0009897	0.00427	5.48
GO:CC	cell periphery	GO:0071944	0.0208	1.69
